# Supplementary material for: Trans‐right ventricle metabolite gradients in obesity highlight multiple metabolic pathways
Source: Physiol Rep. 2025 May 11;13(9):e70323. doi: 10.14814/phy2.70323 (PMC12066817; doi:10.14814/phy2.70323)
Supplement: Supplementary file 4 — Table S2. Trans‐right ventricle gradients of all 379 profiled metabolites. [file PHY2-13-e70323-s006.xlsx]

## Sheet: Sheet 1 - Supplementary Table 1
Supplementary Table 2
Supplementary Table 1: Trans-right ventricle gradients of all 379 profiled metabolites.
Metabolite	Mean Difference	SE	P value	FDR-adjusted q
X3.Hydroxybutyric.acid	0.19	0.01	1.9e-15	3.7e-13
Glutamic.acid	0.44	0.03	1.9e-15	3.7e-13
CAR.8.0	-0.16	0.01	1.2e-14	1.5e-12
Orotic.acid	-0.16	0.02	9.1e-12	8.6e-10
Succinic.acid.Methylmalonic.acid	-0.16	0.02	3.3e-10	2.5e-08
X1.Methylnicotinamide	-0.15	0.02	5.3e-10	3.4e-08
CAR.10.1	-0.12	0.01	6.8e-10	3.7e-08
Acetoacetic.acid	0.23	0.03	1.1e-09	5.1e-08
CAR.10.0	-0.14	0.02	2.3e-09	9.8e-08
Glucose.Fructose.Galactose_waterloss	0.09	0.01	3.1e-08	1.2e-06
Xanthine	-0.26	0.04	4.1e-08	1.3e-06
Malic.acid	-0.16	0.02	4.1e-08	1.3e-06
CAR.5.0	-0.1	0.02	1e-07	2.9e-06
X2.Hydroxybutyric.acid	0.07	0.01	1.1e-07	2.9e-06
Alanine	-0.14	0.02	1.7e-07	4.3e-06
CAR.9.0	-0.24	0.04	7.3e-07	1.7e-05
Lac.Tyr	-0.08	0.01	1.4e-06	3.1e-05
Aconitic.acid	-0.07	0.01	2.4e-06	5.1e-05
CAR.12.1	-0.1	0.02	2.8e-06	5.6e-05
CAR.12.0	-0.1	0.02	6.6e-06	0.00013
N1.Acetylspermidine	-0.14	0.03	1.6e-05	0.00029
X3.Dehydroxycarnitine	-0.09	0.02	2.2e-05	0.00038
Lactic.acid	-0.11	0.02	2.7e-05	0.00045
N.Acetylputrescine	-0.1	0.02	3.8e-05	0.0006
Choline	-0.07	0.01	4e-05	0.00061
Citric.acid.Isocitric.acid	-0.06	0.01	5.4e-05	0.00079
Fumaric.acid	-0.13	0.03	0.00011	0.0015
X4.Hydroxyproline	-0.1	0.02	0.00011	0.0015
BHB.Phe	0.19	0.04	0.00012	0.0015
CAR.14.2	-0.1	0.02	0.00012	0.0016
N.Acetyl.L.Alanine	-0.05	0.01	0.00014	0.0017
Pyroglutamic.acid	-0.07	0.02	0.00014	0.0017
CAR.14.1	-0.07	0.02	0.00016	0.0018
DiHOME	-0.17	0.04	0.00043	0.0048
Creatinine	-0.04	0.01	0.0005	0.0055
CAR.7.0	-0.13	0.03	0.00054	0.0057
N.Acetyl.L.Methionine	-0.13	0.03	0.0007	0.0072
X1.Methylguanosine	-0.15	0.04	0.00085	0.0085
Guanine	-0.16	0.05	0.0012	0.01
CAR.C3.DC.CH3	-0.22	0.06	0.0013	0.01
Linoleic.acid	-0.08	0.02	0.0014	0.01
Thiamine	-0.21	0.06	0.0016	0.01
Glutamine	-0.06	0.02	0.002	0.02
Hypoxanthine	-0.26	0.08	0.0025	0.02
Xanthurenic.acid	-0.04	0.01	0.0025	0.02
DG.36.2	-0.12	0.04	0.0036	0.03
cyclic.AMP	-0.1	0.03	0.0035	0.03
Asparagine	-0.07	0.02	0.0035	0.03
CAR.18.1	-0.05	0.02	0.0036	0.03
Tyrosine	-0.05	0.02	0.0036	0.03
DG.34.2	-0.08	0.03	0.0044	0.03
DG.36.4	-0.11	0.04	0.0052	0.04
Methionine	-0.06	0.02	0.0059	0.04
Phenylalanine	-0.04	0.01	0.0063	0.04
CAR.5.1	-0.05	0.02	0.0069	0.05
PC.36.5	-0.01	0.005	0.0069	0.05
Pyruvic.acid	-0.07	0.03	0.0077	0.05
Lac.Gln	-0.08	0.03	0.0087	0.06
CAR.18.2	-0.05	0.02	0.0099	0.06
N.Acetyl.L.Aspartic.acid	-0.04	0.02	0.01	0.07
N6.Acetyllysine	-0.07	0.03	0.01	0.07
CAR.10.2	-0.23	0.09	0.01	0.07
X4.Acetamidobutanoic.acid	-0.08	0.03	0.01	0.07
X2.Hydroxyglutaric.acid	-0.04	0.02	0.01	0.07
Creatine	0.04	0.01	0.01	0.07
DG.38.5	-0.11	0.04	0.01	0.07
Arachidonic.acid	-0.11	0.04	0.01	0.07
EPA	-0.08	0.03	0.01	0.07
C18.1.Glu	-0.12	0.05	0.02	0.08
CAR.10.0.OH	-0.19	0.08	0.02	0.09
X4.Hydroxyhippuric.acid.or.Salicyluric.acid	-0.07	0.03	0.02	0.1
X1.Monopalmitolein	-0.07	0.03	0.02	0.13
Betaine	-0.04	0.02	0.03	0.13
CAR.20.4	-0.4	0.17	0.03	0.13
LPE.20.3	0.05	0.02	0.03	0.13
SM.40.1	0.05	0.02	0.03	0.14
PC.32.3	-0.12	0.05	0.03	0.14
Inosine.15N4	0.02	0.01	0.03	0.15
PE.38.4	0.04	0.02	0.03	0.15
Proline	-0.03	0.02	0.03	0.16
N.Methylproline	-0.05	0.02	0.04	0.17
UDP.glucose....galactose	-0.33	0.15	0.04	0.17
X2.ketoisovaleric.acid.KIV	0.05	0.02	0.04	0.17
Indole.3.lactic.acid	0.04	0.02	0.04	0.17
AMP	-0.36	0.17	0.04	0.19
Oleoyl.Glycine	-0.06	0.03	0.04	0.19
Palmitic.acid	-0.03	0.01	0.04	0.19
Adipic.acid	0.07	0.03	0.04	0.19
a.Ketoglutaric.acid	0.04	0.02	0.05	0.2
Lithocholic.acid	-0.06	0.03	0.05	0.2
Trigonelline	-0.03	0.02	0.05	0.21
DG.34.3	-0.09	0.05	0.05	0.21
SM.38.1	0.02	0.01	0.05	0.21
X1.Methylguanine	-0.11	0.05	0.05	0.21
HETE	-0.21	0.1	0.06	0.22
TG.46.3	-0.05	0.02	0.06	0.22
ATP	-0.38	0.19	0.06	0.23
Dimethylglycine	-0.06	0.03	0.06	0.24
CAR.16.0	-0.02	0.01	0.06	0.24
Urocanic.acid	-0.33	0.18	0.07	0.24
Hippuric.acid	-0.05	0.03	0.07	0.24
CAR.14.0	-0.05	0.02	0.07	0.24
LPC.O.16.0	-0.04	0.02	0.07	0.24
PE.40.6	0.03	0.02	0.07	0.24
SM.35.1	0.03	0.02	0.07	0.24
Quinolinic.acid	0.04	0.02	0.07	0.24
Lac.Asn	0.15	0.08	0.07	0.24
CAR.6.0.OH	-0.09	0.05	0.08	0.26
N.Palmitoyl.Taurine	-0.09	0.05	0.07	0.26
N.Acetylarginine	-0.05	0.02	0.08	0.26
delta.Valerobetaine	-0.03	0.02	0.08	0.26
DDHAP.Glyceraldehyde.3.P	0.11	0.06	0.07	0.26
Hexose	0.05	0.03	0.08	0.26
Kynurenine	-0.04	0.02	0.08	0.26
SM.39.1	0.02	0.01	0.08	0.27
C18.1.Ile	0.09	0.05	0.08	0.27
X5.Hydroxytryptophol	-0.16	0.09	0.09	0.29
CAR.18.0	-0.03	0.02	0.09	0.29
Indoxyl.sulfate	-0.02	0.01	0.09	0.29
LPC.P.18.0.or.LPC.O.18.1	-0.04	0.02	0.09	0.3
N.Acetyl.Histidine	-0.04	0.03	0.1	0.32
CAR.2.0	-0.03	0.02	0.1	0.32
PC.36.4	-0.01	0.0055	0.11	0.33
Cholic.acid	-0.2	0.12	0.11	0.33
N.Oleoyl.Taurine	-0.07	0.04	0.11	0.33
Xanthosine	-0.06	0.04	0.11	0.33
PE.P.36.4.or.PE.O.36.5	0.02	0.01	0.11	0.33
Glyoxylic.Acid	0.14	0.08	0.11	0.33
PC.36.3	-0.01	0.0058	0.11	0.33
N.Acetylornithine	-0.08	0.05	0.12	0.34
Caffeine	-0.03	0.02	0.12	0.34
Cystine	-0.07	0.05	0.12	0.35
Thymidine	0.08	0.05	0.12	0.36
SM.35.2	0.11	0.07	0.13	0.37
Linoleoyl.EA	-0.35	0.23	0.14	0.37
N6.N6.N6.Trimethyllysine	-0.04	0.02	0.14	0.37
Proline.betaine	-0.03	0.02	0.13	0.37
PC.P.38.3.or.PC.O.38.4	-0.01	0.0098	0.14	0.37
N.Acetyltryptophan	0.04	0.03	0.14	0.38
DMGV	-0.02	0.01	0.15	0.4
C18.1.Lys	-0.09	0.06	0.15	0.4
Glycerol.3.phosphate	0.03	0.02	0.15	0.4
LPC.20.0	0.12	0.09	0.15	0.4
CAR.4.0.OH	-0.04	0.02	0.15	0.4
LPC.22.5	-0.04	0.02	0.15	0.4
Ne.Ne.dimethyllysine	-0.04	0.03	0.16	0.41
LPE.16.0	0.02	0.02	0.16	0.41
Saccharopine	-0.06	0.04	0.16	0.41
Adenine	-0.09	0.06	0.17	0.42
N.Docosanoyl.Taurine	-0.07	0.05	0.17	0.42
SM.34.2	-0.02	0.01	0.17	0.42
PC.36.2	-0.01	0.0055	0.17	0.42
Malonic.acid	0.03	0.02	0.17	0.42
ADMA	-0.07	0.05	0.18	0.44
LPC.12.0	-0.11	0.08	0.18	0.44
X5.6..EET	-0.06	0.05	0.18	0.44
PE.P.38.5.or.PE.O.38.6	0.02	0.01	0.19	0.45
PE.38.6	0.02	0.02	0.19	0.45
X2.Aminoisobutyric.acid	-0.03	0.02	0.19	0.45
PC.P.38.4.or.PC.O.38.5	-0.01	0.0095	0.19	0.46
Histidine	-0.04	0.03	0.2	0.46
Lac.Lys	0.1	0.07	0.2	0.47
Oxalic.acid	-0.06	0.04	0.2	0.47
X5.Methyluridine	-0.06	0.04	0.2	0.47
Glycocholic.acid	0.03	0.02	0.21	0.49
PE.P.38.4.or.PE.O.38.5	0.02	0.02	0.22	0.5
LPC.O.18.0	-0.03	0.02	0.23	0.53
SM.32.1	-0.01	0.01	0.23	0.53
PE.P.38.6.or.PE.O.38.7	0.02	0.01	0.24	0.53
PE.36.4	0.02	0.01	0.24	0.54
Adenosine	-0.17	0.14	0.25	0.54
LPC.16.0	-0.02	0.02	0.25	0.54
PE.34.2	-0.02	0.01	0.25	0.54
CAR.4.0	-0.02	0.01	0.25	0.54
PC.P.34.2.or.PC.O.34.3	-0.01	0.0072	0.24	0.54
CAR.26.0	0.03	0.03	0.25	0.54
ADP	-0.15	0.13	0.26	0.54
X7.Methylguanine	-0.06	0.05	0.25	0.54
PC.P.36.2.or.PC.O.36.3	-0.01	0.01	0.26	0.54
PE.P.40.4.or.PE.O.40.5	0.03	0.03	0.25	0.54
PC.P.38.5.or.PC.O.38.6	-0.01	0.01	0.26	0.54
C22.Phe	-0.04	0.03	0.26	0.54
N.Nervonoyl.Taurine	0.06	0.06	0.26	0.54
LPC.15.0	-0.03	0.02	0.27	0.55
Threonine	-0.02	0.02	0.27	0.55
SM.41.3	-0.02	0.02	0.27	0.55
N.Oleoyl.Dopamine	0.08	0.07	0.27	0.55
N.Lignoceroyl.Taurine	-0.08	0.07	0.28	0.56
Homoarginine	-0.05	0.05	0.28	0.56
LPC.14.0	-0.02	0.02	0.28	0.56
LPC.22.4	-0.09	0.08	0.29	0.57
X1.Methyladenosine	-0.02	0.02	0.29	0.57
LPC.20.2	-0.03	0.02	0.29	0.57
PC.31.1	-0.1	0.1	0.3	0.58
Gly.Pro.or.Pro.Gly	-0.06	0.06	0.3	0.58
C24.1.Deoxyceramide	-0.02	0.02	0.3	0.58
Trimethylamine.N.oxide	-0.02	0.02	0.3	0.58
Uracil	-0.02	0.02	0.32	0.61
Histamine	-0.21	0.21	0.33	0.61
X3.Methylhistidine.or.1.Methylhistidine	-0.03	0.03	0.32	0.61
PE.P.36.2.or.PE.O.36.3	0.02	0.02	0.32	0.61
PE.P.40.6.or.PE.O.40.7	0.02	0.02	0.32	0.61
Lac.Thr	0.03	0.03	0.33	0.61
Lac.Arg	0.03	0.03	0.33	0.61
Oleoyl.Serine	0.04	0.04	0.34	0.63
LPC.16.1	-0.02	0.02	0.34	0.63
Atenolol	-0.02	0.02	0.35	0.63
X2.Deoxyuridine	0.08	0.09	0.34	0.63
LPC.24.0	0.09	0.1	0.35	0.64
SM.36.1	0.01	0.01	0.35	0.64
LPC.18.2	-0.02	0.02	0.36	0.64
Methionine.sulfoxide	-0.05	0.05	0.36	0.65
PE.P.34.2.or.PE.O.34.3	0.01	0.01	0.36	0.65
Acisoga	-0.02	0.02	0.37	0.65
PC.33.0	-0.02	0.03	0.37	0.66
Bilirubin	-0.02	0.02	0.39	0.67
LPC.17.1	-0.02	0.02	0.38	0.67
Keto.isocaproic.acid.KIC...Keto.methylvalerate.KMV	-0.02	0.02	0.39	0.67
Lysine	-0.03	0.03	0.39	0.67
Retinol	-0.01	0.02	0.39	0.67
Phe.d8	-0.01	0.01	0.39	0.67
DHA	-0.06	0.07	0.4	0.68
LPC.17.0	-0.02	0.02	0.4	0.68
Valine	-0.01	0.02	0.4	0.68
Citrulline	0.02	0.02	0.4	0.68
T3	0.02	0.03	0.4	0.68
N.Arachidonoyl.Dopamine	-0.04	0.05	0.41	0.68
Uridine	-0.01	0.02	0.41	0.68
Pseudouridine	-0.02	0.02	0.42	0.69
IMP	-0.03	0.04	0.42	0.69
Carnitine	-0.01	0.01	0.42	0.69
PC.32.2	-0.01	0.01	0.42	0.69
Niacinamide	-0.12	0.15	0.43	0.7
BHB.Val	0.05	0.06	0.43	0.7
PC.P.32.0.or.PC.O.32.1	-0.01	0.0093	0.43	0.7
PC.28.0	-0.06	0.08	0.44	0.7
PC.35.2	-0.01	0.0092	0.44	0.7
SM.34.1	0.01	0.01	0.44	0.7
X14.15..EET	-0.04	0.05	0.47	0.71
X20.Hydroxy.N.Arachidonoyl.Taurine	-0.03	0.04	0.46	0.71
N.Arachidonoyl.Taurine	-0.02	0.03	0.46	0.71
N.6..Methyllysine	-0.02	0.03	0.47	0.71
Butyric.acid	-0.02	0.03	0.47	0.71
Pipecolic.acid	-0.01	0.02	0.45	0.71
LPE.20.4	0.01	0.02	0.47	0.71
Serine	0.02	0.03	0.47	0.71
SM.38.3	0.04	0.06	0.47	0.71
C12.Phe	0.05	0.07	0.46	0.71
Metformin	0.15	0.21	0.46	0.71
LPE.22.6	0.02	0.02	0.47	0.72
Hydroxycotinine	-0.08	0.11	0.49	0.72
LPC.20.1	-0.02	0.02	0.49	0.72
LPC.20.3	-0.02	0.02	0.49	0.72
LPC.22.6	-0.02	0.02	0.48	0.72
CAR.DC6.0	-0.01	0.02	0.49	0.72
Stearic.acid	0.02	0.03	0.49	0.72
LPC.20.4	-0.01	0.02	0.49	0.73
Piperine	-0.04	0.06	0.5	0.73
Mevalonic.acid	-0.01	0.02	0.5	0.73
CAR.3.0	-0.01	0.01	0.51	0.75
Ectoine	-0.02	0.03	0.52	0.76
PE.34.1	-0.01	0.02	0.53	0.76
PC.30.0	-0.01	0.01	0.53	0.76
PC.34.2	-0.01	0.008	0.53	0.77
D.Gluconic.acid	0.02	0.03	0.54	0.77
C20.4.Ser	0.04	0.06	0.54	0.77
Stearoyl.EA..2.	0.04	0.06	0.54	0.77
C20.4.Gly	0.12	0.2	0.54	0.77
Metoprolol	0	0.0025	0.55	0.77
N2.N2.Dimethylguanosine	-0.04	0.07	0.55	0.78
CAR.16.2	-0.06	0.1	0.56	0.78
Glycerophosphocholine	-0.02	0.04	0.57	0.79
Deoxycholic.acid	-0.03	0.05	0.58	0.79
Oxaloacetic.acid	-0.01	0.03	0.59	0.79
LPC.18.0	-0.01	0.02	0.58	0.79
LPE.18.1	-0.01	0.02	0.58	0.79
LPC.18.1	-0.01	0.02	0.58	0.79
X1.7.Dimethyluric.acid	-0.01	0.01	0.58	0.79
PC.33.2	-0.01	0.01	0.59	0.79
PC.P.36.3.or.PC.O.36.4	0	0.0071	0.57	0.79
SM.37.1	0.01	0.02	0.59	0.79
Oleoyl.Leucine	0.02	0.04	0.58	0.79
Inosine	-0.1	0.19	0.59	0.79
LPC.19.1	-0.03	0.05	0.59	0.79
X5.Oxo.ETE	0.03	0.06	0.59	0.79
LPC.16.2	-0.04	0.07	0.6	0.79
Taurine	0.02	0.03	0.6	0.79
SDMA	-0.02	0.05	0.61	0.8
Serotonin	-0.2	0.39	0.61	0.8
Phosphocreatine	0.03	0.06	0.62	0.81
Hydroxyphenylpyruvic.acid	-0.02	0.04	0.63	0.82
N.Acetyl.Valine	-0.02	0.05	0.63	0.82
Uric.acid	-0.01	0.01	0.63	0.82
LPE.18.2	-0.01	0.02	0.65	0.83
Glycochenodeoxycholic.acid	-0.01	0.03	0.65	0.83
PE.36.2	0.01	0.02	0.65	0.83
Imidazolepropionic.acid	-0.09	0.19	0.66	0.83
PC.34.3	0	0.0083	0.65	0.83
X1.5.AG...1.deoxyglucose.	0.01	0.02	0.68	0.86
TG.44.2	-0.01	0.02	0.69	0.87
LPC.P.16.0.or.LPC.O.16.1	-0.01	0.02	0.71	0.9
C18.1.Pro	-0.05	0.15	0.75	0.91
PC.P.32.1.or.PC.O.32.2..1.	-0.03	0.09	0.73	0.91
N1.Methyl.2.pyridone.5.carboxamide	-0.02	0.06	0.74	0.91
Homogentisic.acid	-0.02	0.06	0.75	0.91
Arginine	-0.01	0.04	0.76	0.91
CAR.6.0	-0.01	0.02	0.75	0.91
LPE.18.0	-0.01	0.02	0.74	0.91
Kynurenic.acid	-0.01	0.02	0.74	0.91
PE.36.3	0.01	0.02	0.74	0.91
Glyceric.acid	0.01	0.02	0.75	0.91
Leucine	0.01	0.02	0.76	0.91
Allantoin	0.01	0.03	0.75	0.91
N.Actyl.D.Glycosamine	0.02	0.05	0.75	0.91
C18.1.Trp	0.02	0.07	0.76	0.91
Indole.3.propanoic.acid	-0.02	0.07	0.78	0.91
Ornithine	-0.01	0.04	0.77	0.91
N.Phenylacetylglutamine	-0.01	0.03	0.76	0.91
Lac.His	-0.01	0.03	0.77	0.91
Lac.Asp	-0.01	0.03	0.77	0.91
PC.34.4	0	0.02	0.77	0.91
TG.46.2	0.01	0.02	0.77	0.91
N.Acetylproline	-0.01	0.03	0.78	0.92
Anthranilic.acid	-0.02	0.07	0.79	0.92
Urobilinogen	-0.02	0.08	0.79	0.92
S.Adenosyl.L.homocysteine	-0.01	0.03	0.8	0.93
Stearoyl.EA..1.	-0.03	0.14	0.8	0.93
BHB.Leu	-0.02	0.08	0.8	0.93
X11.12..EET	-0.02	0.06	0.81	0.93
SM.36.2	0	0.01	0.81	0.93
SM.40.2	0	0.01	0.8	0.93
PC.P.32.1.or.PC.O.32.2..2.	-0.04	0.17	0.83	0.93
C20.4.Phe	-0.02	0.12	0.84	0.93
Taurodeoxycholic.acid...Taurochenodeoxycholic.acid	-0.01	0.03	0.82	0.93
Pantothenic.acid	-0.01	0.03	0.82	0.93
N.Acetyl.L.Glutamic.acid	-0.01	0.03	0.84	0.93
PC.35.4	-0.01	0.03	0.83	0.93
Citraconic.acid	0	0.02	0.84	0.93
SM.40.3	0	0.02	0.82	0.93
SM.33.1	0	0.01	0.83	0.93
Citrulline.d7	0.01	0.03	0.84	0.93
Leukotriene.A4.methyl.ester	0.01	0.03	0.83	0.93
Lac.Pro	0.01	0.03	0.82	0.93
Targinine	0.01	0.04	0.82	0.93
Cotinine	0.02	0.08	0.82	0.93
Taurocholic.acid	-0.01	0.06	0.86	0.94
PC.P.38.6.or.PC.O.38.7	0	0.02	0.86	0.94
Dihomo.Gammi.Linolenoyl.Ethanolamide	0	0.03	0.86	0.94
Oleamide	-0.01	0.09	0.89	0.94
Aspartic.acid	-0.01	0.07	0.88	0.94
LPC.19.0	-0.01	0.06	0.88	0.94
TG.44.1	0	0.02	0.87	0.94
PC.33.1	0	0.01	0.89	0.94
Lac.Glu	0	0.02	0.89	0.94
Isoleucine	0	0.02	0.88	0.94
PC.30.1	0.01	0.05	0.87	0.94
Trimethylbenzene	0.02	0.11	0.87	0.94
LPE.16.1	0.02	0.12	0.88	0.94
C18.3.Phe	-0.02	0.15	0.91	0.94
Sucrose	-0.01	0.1	0.9	0.94
X3.Aminoisobutyric.acid	-0.01	0.04	0.9	0.94
Lac.Ser	-0.01	0.05	0.91	0.94
CAR.DC5.0	0	0.02	0.91	0.94
N.Acetyl.L.Glycine	0	0.02	0.91	0.94
SM.38.2	0	0.02	0.91	0.94
PC.32.0	0	0.0083	0.9	0.94
X2.Aminoadipic.acid	0.01	0.04	0.89	0.94
X4.Aminohippuric.acid	0.01	0.05	0.91	0.94
Indole	0.01	0.07	0.91	0.94
Tryptophan	0	0.02	0.94	0.96
PC.35.3	0	0.02	0.94	0.96
N.Acetyl.L.Glutamine	0	0.05	0.94	0.96
X3.Indoxyl.sulfate	0	0.02	0.94	0.96
Lac.Phe	0	0.03	0.94	0.96
X15.Oxo.ETE	0	0.07	0.95	0.96
C18.1.Asn	0	0.04	0.96	0.97
Thymine.d4	0	0.01	0.96	0.97
Biliverdin	0	0.05	0.96	0.97
SM.37.2	0	0.05	0.99	0.99
