# Supplementary material for: Trans‐right ventricle metabolite gradients in obesity highlight multiple metabolic pathways
Source: Physiol Rep. 2025 May 11;13(9):e70323. doi: 10.14814/phy2.70323 (PMC12066817; doi:10.14814/phy2.70323)
Supplement: Supplementary file 5 — Table S3. Partial correlations of metabolites with clinical correlates, adjusted for age and sex. [file PHY2-13-e70323-s003.xlsx]

## Sheet: Sheet 1 - Supplementary Table 2
Supplementary Table 3
Supplementary Table 2: Partial correlations of metabolites with clinical correlates, adjusted for age and sex
	BMI		Waist_Circumference		A1c		LDL		HOMA_IR		TG
Metabolite	r	p	r	p	r	p	r	p	r	p	r	p
a.Ketoglutaric.acid	0.06	0.73	-0.01	0.94	0.01	0.97	0.12	0.5	0.18	0.31	0.09	0.58
Acetoacetic.acid	0.01	0.95	0.14	0.42	-0.07	0.68	0.05	0.76	-0.36	0.04	-0.24	0.15
Acisoga	-0.06	0.74	0.06	0.72	0.01	0.95	0.09	0.61	0.24	0.17	-0.01	0.97
Aconitic.acid	-0.21	0.21	-0.18	0.29	0.21	0.23	0.07	0.68	0.04	0.83	0.02	0.9
Adenine	0.45	0.01	0.36	0.03	0.12	0.5	0.14	0.42	0.19	0.3	0.04	0.81
Adenosine	0.11	0.54	0.19	0.28	0.13	0.45	0.06	0.75	0.1	0.6	-0.04	0.81
Adipic.acid	-0.1	0.56	-0.26	0.12	0.06	0.74	-0.29	0.09	0.15	0.4	-0.07	0.67
ADMA	-0.11	0.5	0.04	0.81	0.02	0.9	-0.03	0.86	0.08	0.66	-0.02	0.91
ADP	-0.12	0.5	-0.01	0.98	-0.14	0.42	-0.11	0.53	-0.14	0.43	-0.12	0.5
Alanine	-0.07	0.69	0.07	0.7	0.09	0.6	-0.12	0.51	0.18	0.31	-0.04	0.81
Allantoin	0.38	0.02	0.21	0.22	0.28	0.09	-0.12	0.48	0.27	0.12	0.05	0.76
AMP	-0.07	0.66	0.02	0.91	-0.07	0.68	-0.06	0.72	-0.06	0.75	-0.12	0.47
Anthranilic.acid	-0.16	0.36	0.05	0.76	-0.33	0.05	0	0.98	-0.33	0.06	-0.23	0.17
Arachidonic.acid	0.09	0.61	0.06	0.75	0.06	0.73	0.05	0.78	0.11	0.54	0.03	0.84
Arginine	-0.05	0.77	0.13	0.45	0.08	0.64	0.01	0.94	0.24	0.17	-0.09	0.61
Asparagine	-0.28	0.09	-0.1	0.56	-0.04	0.83	0.08	0.63	0.02	0.92	-0.06	0.74
Aspartic.acid	-0.04	0.82	-0.09	0.59	0.14	0.41	-0.08	0.66	-0.14	0.44	-0.06	0.74
Atenolol	0.16	0.37	0.1	0.57	0.17	0.32	0.15	0.38	0.13	0.48	0.07	0.66
ATP	-0.04	0.83	0.18	0.28	-0.03	0.85	0.14	0.43	-0.12	0.49	0.05	0.77
Betaine	-0.12	0.48	0.01	0.95	0.02	0.89	-0.09	0.61	0.21	0.24	-0.08	0.62
BHB.Leu	0.09	0.61	-0.01	0.94	-0.17	0.33	0.22	0.21	-0.09	0.64	0.01	0.96
BHB.Phe	-0.21	0.22	-0.15	0.38	-0.05	0.77	-0.03	0.88	-0.13	0.49	-0.17	0.33
BHB.Val	-0.11	0.53	-0.14	0.41	-0.11	0.52	-0.33	0.05	-0.07	0.68	-0.18	0.28
Bilirubin	-0.18	0.28	-0.15	0.38	-0.03	0.86	-0.06	0.75	0.1	0.58	-0.08	0.65
Biliverdin	-0.22	0.19	-0.15	0.37	0.04	0.81	-0.02	0.92	-0.16	0.38	-0.21	0.22
Butyric.acid	-0.29	0.09	-0.22	0.2	0.05	0.77	-0.15	0.39	-0.07	0.69	0.08	0.66
C12.Phe	0.19	0.27	0.27	0.11	0.21	0.23	-0.02	0.92	0.09	0.64	0.01	0.94
C18.1.Asn	-0.22	0.19	-0.04	0.81	0.04	0.8	-0.17	0.34	-0.09	0.61	-0.21	0.21
C18.1.Glu	-0.03	0.84	0.09	0.59	0.16	0.35	-0.22	0.2	0.22	0.22	0.05	0.79
C18.1.Ile	-0.27	0.11	-0.1	0.57	-0.01	0.96	0.07	0.69	-0.54	0	-0.3	0.07
C18.1.Lys	-0.18	0.28	-0.21	0.22	-0.02	0.9	0.14	0.42	-0.08	0.67	-0.06	0.73
C18.1.Pro	-0.11	0.53	-0.08	0.66	-0.19	0.28	0.25	0.15	-0.06	0.73	0	0.98
C18.1.Trp	-0.21	0.22	-0.1	0.55	-0.03	0.88	0.06	0.75	-0.02	0.89	-0.02	0.9
C18.3.Phe	0.05	0.78	0.05	0.79	-0.03	0.86	0.18	0.3	0.19	0.3	0.03	0.86
C20.4.Gly	-0.09	0.6	0.02	0.9	0.13	0.46	-0.23	0.19	-0.02	0.9	-0.07	0.67
C20.4.Phe	0.48	0	0.49	0	0.32	0.05	-0.42	0.01	0.32	0.07	0.04	0.83
C20.4.Ser	-0.15	0.39	-0.06	0.72	0.12	0.48	-0.19	0.27	0.08	0.67	0.05	0.77
C22.Phe	-0.11	0.52	-0.23	0.18	-0.16	0.35	0	0.99	-0.18	0.32	-0.05	0.78
C24.1.Deoxyceramide	-0.44	0.01	-0.42	0.01	-0.18	0.31	0.03	0.85	-0.36	0.04	-0.11	0.52
Caffeine	-0.16	0.34	-0.13	0.44	-0.12	0.47	-0.02	0.93	0.02	0.92	-0.01	0.95
CAR.10.0	-0.08	0.66	0.19	0.27	0.13	0.46	-0.1	0.57	0.25	0.16	0.01	0.94
CAR.10.0.OH	0.31	0.07	0.38	0.02	0.15	0.4	0.11	0.52	0.22	0.21	0.05	0.78
CAR.10.1	-0.04	0.8	0.1	0.56	0.02	0.9	-0.15	0.39	0.12	0.51	-0.05	0.75
CAR.10.2	0	0.98	-0.09	0.6	-0.08	0.64	0.07	0.7	0.22	0.23	-0.08	0.64
CAR.12.0	-0.1	0.56	-0.02	0.92	0.03	0.87	-0.1	0.57	0.21	0.24	-0.02	0.91
CAR.12.1	-0.05	0.76	0.03	0.86	0.1	0.58	-0.13	0.46	0.23	0.19	-0.05	0.76
CAR.14.0	-0.09	0.59	0.02	0.9	0.07	0.69	-0.18	0.29	0.15	0.42	-0.07	0.67
CAR.14.1	-0.11	0.52	0.11	0.53	0.02	0.89	-0.07	0.7	0.1	0.58	-0.07	0.68
CAR.14.2	-0.12	0.49	0.04	0.82	0.13	0.45	-0.13	0.47	0.24	0.19	-0.01	0.93
CAR.16.0	-0.1	0.57	-0.05	0.76	-0.17	0.32	0.18	0.31	0.1	0.57	-0.19	0.27
CAR.16.2	-0.09	0.6	-0.02	0.89	-0.09	0.6	-0.3	0.08	-0.2	0.26	-0.35	0.03
CAR.18.0	-0.01	0.94	0.21	0.22	0.05	0.76	-0.05	0.77	0.37	0.04	0.12	0.49
CAR.18.1	-0.05	0.76	0	0.99	0.06	0.74	0.09	0.62	0.31	0.07	0.09	0.6
CAR.18.2	0.12	0.47	0.22	0.2	0	0.99	-0.05	0.76	0.21	0.25	-0.13	0.46
CAR.2.0	-0.13	0.45	0.01	0.94	0.04	0.83	-0.07	0.67	0.16	0.37	-0.1	0.57
CAR.20.4	-0.08	0.65	-0.06	0.71	-0.37	0.03	0.1	0.56	0.12	0.51	0.05	0.76
CAR.26.0	-0.23	0.18	-0.17	0.31	-0.03	0.88	-0.06	0.73	-0.05	0.77	-0.17	0.32
CAR.3.0	-0.2	0.25	-0.03	0.85	-0.03	0.86	-0.1	0.59	0.16	0.36	-0.12	0.48
CAR.4.0	-0.16	0.34	-0.02	0.89	0.04	0.82	-0.1	0.56	0.2	0.26	-0.04	0.83
CAR.4.0.OH	-0.08	0.62	0.08	0.63	-0.11	0.51	-0.09	0.62	0.01	0.95	-0.14	0.42
CAR.5.0	-0.17	0.31	0.02	0.89	0.14	0.42	-0.14	0.44	0.22	0.22	-0.06	0.74
CAR.5.1	-0.23	0.18	-0.11	0.51	-0.06	0.75	-0.03	0.87	0.05	0.78	-0.13	0.46
CAR.6.0	0.04	0.83	0	0.98	0.31	0.07	-0.05	0.79	0.23	0.19	0.01	0.96
CAR.6.0.OH	-0.15	0.4	-0.23	0.17	-0.26	0.12	0.13	0.46	0	0.98	-0.06	0.74
CAR.7.0	-0.15	0.37	-0.07	0.7	0.12	0.5	-0.06	0.74	0.33	0.06	0.06	0.74
CAR.8.0	0.12	0.5	0.27	0.11	0.27	0.11	-0.19	0.28	0.41	0.02	-0.03	0.88
CAR.9.0	0.21	0.21	0.03	0.86	0	0.99	-0.18	0.31	-0.11	0.54	-0.35	0.04
CAR.C3.DC.CH3	-0.18	0.3	0.03	0.84	-0.01	0.95	0.04	0.83	0	0.99	-0.08	0.64
CAR.DC5.0	-0.07	0.67	-0.09	0.61	-0.11	0.51	-0.12	0.48	0.03	0.85	-0.2	0.25
CAR.DC6.0	-0.23	0.18	-0.06	0.72	0.04	0.82	-0.13	0.44	0.17	0.36	-0.06	0.71
Carnitine	-0.15	0.38	-0.03	0.88	-0.01	0.96	-0.14	0.43	0.17	0.33	-0.07	0.68
Cholic.acid	0.01	0.94	0.16	0.34	0.07	0.68	0.2	0.26	-0.17	0.34	0.1	0.54
Choline	-0.08	0.63	0.03	0.88	-0.04	0.83	-0.11	0.51	0.23	0.19	-0.11	0.54
Citraconic.acid	-0.01	0.93	-0.08	0.62	0.19	0.27	-0.22	0.2	-0.26	0.15	-0.24	0.16
Citric.acid.Isocitric.acid	-0.3	0.07	-0.16	0.36	0.12	0.5	-0.06	0.74	0.02	0.93	0.01	0.97
Citrulline	-0.13	0.45	0.02	0.92	0.07	0.69	0.04	0.8	0.11	0.53	-0.17	0.33
Citrulline.d7	-0.11	0.52	-0.19	0.28	-0.04	0.83	0.08	0.64	-0.44	0.01	-0.24	0.16
Cotinine	0.06	0.72	0.02	0.91	0.03	0.86	-0.13	0.46	0.17	0.35	-0.13	0.43
Creatine	0.05	0.78	0.05	0.78	0.05	0.79	0.03	0.87	0.18	0.31	-0.1	0.56
Creatinine	-0.16	0.36	-0.04	0.83	0	0.98	0.07	0.7	0.16	0.38	0	1
cyclic.AMP	0.03	0.84	-0.19	0.27	0.03	0.86	-0.09	0.62	0	0.98	-0.02	0.89
Cystine	-0.03	0.87	0.15	0.38	0.07	0.69	0.08	0.65	0.23	0.2	-0.01	0.96
D.Gluconic.acid	-0.28	0.1	-0.29	0.09	-0.29	0.09	-0.08	0.66	-0.23	0.19	-0.14	0.43
DDHAP.Glyceraldehyde.3.P	-0.27	0.11	-0.01	0.96	-0.19	0.26	-0.14	0.43	-0.1	0.56	-0.27	0.12
delta.Valerobetaine	-0.14	0.41	0	0.98	0.05	0.77	-0.09	0.61	0.18	0.31	-0.08	0.66
Deoxycholic.acid	0	0.98	-0.02	0.92	-0.07	0.69	-0.02	0.92	0.01	0.94	-0.05	0.79
DG.34.2	-0.21	0.21	0	0.99	0.1	0.55	-0.06	0.73	0.14	0.44	-0.03	0.86
DG.34.3	-0.39	0.02	-0.23	0.18	-0.09	0.61	0.1	0.58	-0.02	0.9	-0.03	0.85
DG.36.2	-0.35	0.04	-0.21	0.23	-0.08	0.65	0.12	0.49	-0.07	0.69	-0.1	0.56
DG.36.4	-0.29	0.09	-0.15	0.37	-0.01	0.97	0.09	0.6	0.07	0.69	-0.05	0.79
DG.38.5	-0.26	0.13	-0.1	0.57	-0.01	0.97	0.03	0.85	0.1	0.6	0.01	0.94
DHA	-0.04	0.81	-0.03	0.85	-0.03	0.85	0.17	0.34	0.13	0.48	0	1
DiHOME	-0.18	0.3	-0.18	0.3	-0.03	0.87	0.17	0.32	-0.3	0.09	-0.24	0.16
Dihomo.Gammi.Linolenoyl.Ethanolamide	-0.25	0.15	-0.15	0.39	-0.2	0.25	0.04	0.83	-0.3	0.09	-0.18	0.3
Dimethylglycine	-0.23	0.18	-0.04	0.82	-0.04	0.79	-0.03	0.88	0.01	0.94	-0.07	0.68
DMGV	-0.06	0.71	0.22	0.2	0.29	0.08	-0.09	0.61	0.27	0.12	-0.09	0.6
Ectoine	-0.15	0.38	-0.12	0.49	-0.25	0.14	-0.17	0.33	0.03	0.87	-0.28	0.1
EPA	-0.15	0.38	-0.17	0.32	0.02	0.93	0.17	0.32	-0.09	0.61	-0.05	0.75
Fumaric.acid	-0.26	0.12	-0.22	0.2	-0.14	0.42	0	0.99	-0.25	0.16	-0.26	0.13
Glucose.Fructose.Galactose_waterloss	0.13	0.46	0.15	0.37	0.32	0.06	-0.09	0.61	0.3	0.09	0.03	0.87
Glutamic.acid	0.06	0.73	-0.04	0.82	-0.2	0.25	0.03	0.88	-0.16	0.36	-0.3	0.08
Glutamine	-0.15	0.38	0.03	0.88	0.01	0.96	0.04	0.8	0.16	0.39	-0.05	0.75
Gly.Pro.or.Pro.Gly	-0.06	0.73	-0.05	0.79	0.19	0.26	-0.06	0.73	0.1	0.56	0.05	0.78
Glyceric.acid	-0.12	0.5	-0.14	0.41	0.07	0.7	-0.27	0.11	-0.01	0.96	-0.14	0.41
Glycerol.3.phosphate	-0.11	0.53	-0.09	0.62	0.25	0.15	-0.08	0.66	0.13	0.48	0.02	0.9
Glycerophosphocholine	-0.02	0.89	0.16	0.37	-0.08	0.65	0.01	0.96	0.09	0.63	-0.14	0.42
Glycochenodeoxycholic.acid	0.03	0.88	0.11	0.54	0.09	0.61	-0.04	0.82	0.36	0.04	0.16	0.34
Glycocholic.acid	-0.31	0.06	-0.32	0.05	-0.04	0.83	0.02	0.9	-0.17	0.34	-0.07	0.68
Glyoxylic.Acid	-0.06	0.73	-0.02	0.89	0.08	0.65	-0.09	0.59	-0.1	0.59	-0.01	0.95
Guanine	0.09	0.62	0.15	0.38	0.3	0.07	-0.6	0	0	1	-0.11	0.54
HETE	-0.13	0.44	-0.13	0.46	-0.08	0.63	0.07	0.67	-0.05	0.78	0.05	0.79
Hexose	-0.14	0.41	-0.05	0.77	-0.02	0.92	-0.24	0.17	0.17	0.34	-0.14	0.4
Hippuric.acid	-0.18	0.29	-0.01	0.96	0.01	0.96	0.09	0.62	0.15	0.39	-0.03	0.87
Histamine	-0.1	0.55	-0.06	0.73	-0.3	0.08	-0.19	0.27	0.02	0.91	-0.06	0.71
Histidine	-0.11	0.53	0.08	0.62	0.05	0.79	0.04	0.83	0.18	0.32	-0.04	0.82
Homoarginine	-0.08	0.65	0.1	0.54	0.05	0.77	0.05	0.79	0.22	0.21	-0.11	0.52
Homogentisic.acid	0.11	0.53	0.09	0.62	0.28	0.1	0.08	0.66	-0.04	0.81	-0.03	0.85
Hydroxycotinine	0.03	0.87	0.14	0.41	-0.27	0.11	0.13	0.47	0.08	0.67	0.06	0.72
Hydroxyphenylpyruvic.acid	0.06	0.74	-0.05	0.79	0.02	0.93	0	0.99	-0.46	0.01	-0.38	0.02
Hypoxanthine	-0.11	0.52	-0.07	0.7	-0.2	0.25	0.03	0.87	-0.06	0.75	-0.16	0.34
Imidazolepropionic.acid	0.01	0.95	0.07	0.69	0.05	0.79	0.2	0.26	0.22	0.23	0.13	0.44
IMP	0.19	0.28	0.26	0.12	0.25	0.14	-0.03	0.88	0.07	0.68	0.01	0.97
Indole	0.12	0.48	0.17	0.33	-0.09	0.61	-0.01	0.98	-0.04	0.8	0.07	0.68
Indole.3.lactic.acid	-0.03	0.87	-0.16	0.34	-0.14	0.41	-0.07	0.7	0.01	0.94	0.13	0.46
Indole.3.propanoic.acid	0.04	0.81	-0.03	0.85	-0.08	0.63	-0.07	0.67	-0.03	0.86	-0.3	0.07
Indoxyl.sulfate	-0.31	0.07	-0.29	0.09	-0.09	0.61	-0.29	0.09	-0.18	0.31	-0.06	0.72
Inosine	-0.09	0.62	0	0.98	-0.03	0.85	-0.13	0.46	-0.13	0.46	-0.19	0.27
Inosine.15N4	-0.18	0.31	-0.22	0.19	-0.17	0.31	-0.04	0.82	-0.03	0.86	-0.06	0.73
Isoleucine	-0.1	0.56	0.04	0.82	0.05	0.78	0.02	0.91	0.26	0.14	-0.03	0.86
Keto.isocaproic.acid.KIC...Keto.methylvalerate.KMV	-0.04	0.81	-0.08	0.66	0.13	0.44	-0.29	0.09	-0.27	0.13	-0.18	0.28
Kynurenic.acid	-0.28	0.1	-0.38	0.02	0.03	0.88	-0.2	0.25	-0.08	0.65	-0.12	0.5
Kynurenine	-0.26	0.12	-0.24	0.16	-0.14	0.43	0.01	0.95	-0.26	0.15	-0.12	0.5
Lac.Arg	-0.07	0.69	-0.02	0.89	-0.11	0.52	-0.09	0.62	-0.03	0.88	0.01	0.95
Lac.Asn	-0.18	0.28	-0.28	0.09	-0.16	0.35	-0.34	0.05	0	0.98	-0.17	0.33
Lac.Asp	-0.2	0.24	-0.31	0.07	-0.18	0.29	0.17	0.34	-0.44	0.01	-0.22	0.19
Lac.Gln	-0.15	0.4	-0.16	0.37	-0.01	0.94	0.03	0.88	-0.01	0.94	0.04	0.81
Lac.Glu	-0.21	0.22	-0.1	0.58	-0.11	0.52	-0.33	0.05	-0.27	0.12	-0.25	0.14
Lac.His	0.11	0.53	0.1	0.58	-0.15	0.38	0.22	0.21	-0.02	0.91	-0.27	0.11
Lac.Lys	0.01	0.97	-0.11	0.53	0.02	0.9	-0.26	0.13	0.03	0.85	-0.07	0.67
Lac.Phe	-0.19	0.27	-0.19	0.28	-0.04	0.83	-0.24	0.17	-0.13	0.47	-0.01	0.93
Lac.Pro	-0.2	0.24	-0.19	0.27	-0.06	0.74	-0.23	0.19	-0.24	0.17	-0.16	0.34
Lac.Ser	-0.18	0.31	-0.05	0.77	-0.19	0.26	-0.15	0.39	-0.27	0.12	-0.34	0.04
Lac.Thr	-0.18	0.29	-0.29	0.09	0.08	0.66	-0.14	0.41	-0.19	0.29	-0.13	0.46
Lac.Tyr	-0.17	0.31	-0.09	0.6	-0.14	0.4	0.01	0.94	-0.32	0.07	-0.09	0.62
Lactic.acid	-0.18	0.3	-0.06	0.73	-0.25	0.15	0.14	0.43	0.04	0.83	0.03	0.85
Leucine	-0.16	0.34	-0.01	0.97	0.01	0.95	-0.07	0.67	0.14	0.44	-0.08	0.64
Leukotriene.A4.methyl.ester	-0.32	0.06	-0.21	0.22	-0.15	0.38	-0.09	0.6	0.13	0.49	0.02	0.92
Linoleic.acid	-0.09	0.61	-0.12	0.48	-0.04	0.8	0.12	0.51	-0.03	0.85	0.01	0.96
Linoleoyl.EA	0.17	0.33	0.08	0.65	0.02	0.9	0.07	0.67	0.1	0.59	-0.08	0.65
Lithocholic.acid	0.08	0.64	0.23	0.18	0.3	0.08	-0.3	0.08	0.27	0.13	-0.18	0.29
LPC.12.0	-0.14	0.42	-0.13	0.43	-0.09	0.61	0	1	0.1	0.57	0.09	0.59
LPC.14.0	-0.17	0.31	-0.05	0.76	0	1	0	1	0.09	0.63	-0.11	0.53
LPC.15.0	-0.23	0.17	-0.16	0.36	-0.02	0.9	0.02	0.9	0.03	0.87	-0.09	0.62
LPC.16.0	-0.09	0.6	0.02	0.92	0.08	0.65	-0.11	0.53	0.16	0.37	-0.07	0.68
LPC.16.1	-0.14	0.42	-0.05	0.79	0.03	0.86	-0.06	0.74	0.11	0.53	-0.1	0.56
LPC.16.2	-0.09	0.61	-0.07	0.66	0.34	0.04	-0.18	0.3	0.12	0.51	0.04	0.83
LPC.17.0	-0.07	0.69	0.02	0.92	0.16	0.36	-0.19	0.29	0.24	0.18	-0.06	0.74
LPC.17.1	-0.11	0.54	0.05	0.75	0	0.99	-0.27	0.12	0.05	0.77	-0.09	0.6
LPC.18.0	-0.07	0.68	0.03	0.87	0.15	0.38	-0.18	0.31	0.17	0.33	-0.11	0.51
LPC.18.1	-0.07	0.66	0.04	0.81	0.12	0.47	-0.2	0.25	0.22	0.21	-0.04	0.8
LPC.18.2	-0.08	0.64	0.02	0.92	0.06	0.72	-0.11	0.54	0.16	0.37	-0.06	0.71
LPC.19.0	0.17	0.33	0.18	0.29	0.4	0.02	-0.4	0.02	0.36	0.04	0.05	0.79
LPC.19.1	-0.36	0.03	-0.22	0.2	-0.16	0.36	0.2	0.25	-0.1	0.58	-0.13	0.44
LPC.20.0	-0.08	0.64	-0.01	0.95	-0.13	0.46	-0.02	0.93	-0.07	0.69	-0.04	0.84
LPC.20.1	0.04	0.84	0.08	0.66	0.3	0.08	-0.2	0.26	0.16	0.37	-0.05	0.76
LPC.20.2	0.08	0.63	0.18	0.3	0.14	0.4	-0.22	0.2	0.24	0.17	-0.07	0.66
LPC.20.3	-0.13	0.46	0	1	0.08	0.66	-0.19	0.27	0.13	0.47	-0.09	0.59
LPC.20.4	-0.09	0.59	0.03	0.88	0.11	0.52	-0.18	0.31	0.17	0.33	-0.06	0.75
LPC.22.4	0.11	0.53	0.08	0.65	0.1	0.57	0.07	0.7	0.18	0.32	0.04	0.81
LPC.22.5	-0.17	0.32	-0.06	0.73	0.05	0.75	-0.16	0.37	0.02	0.93	-0.26	0.12
LPC.22.6	-0.08	0.63	0.01	0.96	0.13	0.46	-0.17	0.33	0.13	0.48	-0.1	0.57
LPC.24.0	-0.04	0.8	0.02	0.92	0.14	0.4	0.11	0.52	0.07	0.69	0.09	0.62
LPC.O.16.0	-0.19	0.27	-0.06	0.73	-0.05	0.75	-0.03	0.86	0.07	0.71	-0.07	0.68
LPC.O.18.0	-0.27	0.11	-0.07	0.7	0.03	0.85	-0.08	0.67	0.03	0.86	-0.08	0.65
LPC.P.16.0.or.LPC.O.16.1	-0.03	0.85	0.11	0.52	0.2	0.24	-0.16	0.36	0.23	0.2	-0.13	0.43
LPC.P.18.0.or.LPC.O.18.1	-0.21	0.23	-0.04	0.82	0	0.99	-0.02	0.92	0.09	0.62	-0.13	0.44
LPE.16.0	-0.09	0.59	0.06	0.72	0.23	0.17	-0.24	0.17	0.33	0.06	0.02	0.93
LPE.16.1	0.07	0.68	0.12	0.48	0.28	0.1	-0.09	0.6	-0.08	0.66	-0.11	0.51
LPE.18.0	-0.22	0.19	-0.12	0.47	0.09	0.62	-0.21	0.22	0.03	0.87	-0.17	0.32
LPE.18.1	-0.19	0.27	-0.07	0.7	0.07	0.7	-0.25	0.15	0.08	0.67	-0.2	0.25
LPE.18.2	-0.03	0.85	0.1	0.57	0.25	0.15	-0.14	0.43	0.31	0.07	-0.08	0.66
LPE.20.3	-0.22	0.19	-0.14	0.42	-0.19	0.27	-0.11	0.51	-0.23	0.2	-0.16	0.35
LPE.20.4	-0.17	0.33	-0.05	0.78	0.07	0.68	-0.16	0.35	0.12	0.5	-0.15	0.39
LPE.22.6	-0.14	0.41	-0.02	0.92	0.01	0.95	-0.08	0.64	0.05	0.79	-0.13	0.44
Lysine	-0.12	0.48	0.06	0.74	0.07	0.68	0.1	0.55	0.21	0.25	-0.02	0.93
Malic.acid	-0.25	0.15	-0.01	0.95	-0.08	0.62	-0.09	0.61	-0.03	0.89	-0.05	0.76
Malonic.acid	0.06	0.73	0.13	0.45	0.07	0.67	0.05	0.77	-0.06	0.74	0.14	0.4
Metformin	-0.23	0.17	-0.24	0.16	-0.41	0.01	0.27	0.11	-0.1	0.58	0.07	0.67
Methionine	-0.1	0.58	0.04	0.8	0.07	0.67	-0.06	0.74	0.21	0.23	-0.05	0.76
Methionine.sulfoxide	-0.16	0.35	-0.06	0.71	-0.12	0.47	-0.13	0.44	-0.18	0.32	-0.16	0.34
Metoprolol	-0.13	0.45	-0.2	0.24	-0.06	0.71	-0.15	0.4	-0.05	0.77	0.04	0.83
Mevalonic.acid	-0.25	0.14	-0.25	0.14	-0.07	0.69	-0.04	0.81	-0.15	0.42	-0.06	0.75
N.6..Methyllysine	-0.17	0.33	-0.03	0.87	0.03	0.88	-0.03	0.87	0.01	0.96	-0.14	0.41
N.Acetyl.Histidine	0.21	0.22	0.3	0.08	-0.06	0.75	0.1	0.58	-0.22	0.22	-0.05	0.79
N.Acetyl.L.Alanine	-0.2	0.23	-0.17	0.33	-0.07	0.66	-0.08	0.66	-0.21	0.24	-0.13	0.44
N.Acetyl.L.Aspartic.acid	-0.2	0.24	-0.04	0.84	0.02	0.91	-0.03	0.86	-0.29	0.1	-0.07	0.68
N.Acetyl.L.Glutamic.acid	-0.17	0.32	-0.09	0.61	-0.21	0.22	0.19	0.27	-0.29	0.1	-0.33	0.05
N.Acetyl.L.Glutamine	0.01	0.93	0.08	0.63	0	0.99	-0.28	0.1	0.05	0.78	-0.31	0.06
N.Acetyl.L.Glycine	-0.23	0.18	-0.25	0.14	0.02	0.93	-0.28	0.11	-0.36	0.04	-0.24	0.16
N.Acetyl.L.Methionine	-0.05	0.78	-0.08	0.65	-0.29	0.09	0.33	0.05	-0.15	0.42	0	1
N.Acetyl.Valine	0.16	0.36	0.3	0.08	0.11	0.54	0.35	0.04	-0.04	0.81	0.12	0.47
N.Acetylarginine	-0.08	0.64	0.04	0.81	0.11	0.52	-0.04	0.81	0.12	0.49	-0.16	0.36
N.Acetylornithine	-0.36	0.03	-0.22	0.19	0.03	0.85	-0.26	0.13	-0.05	0.79	-0.12	0.49
N.Acetylproline	-0.23	0.17	-0.25	0.15	-0.48	0	0.05	0.77	-0.2	0.26	-0.1	0.56
N.Acetylputrescine	-0.05	0.76	0.09	0.59	0.09	0.6	-0.08	0.64	0.07	0.71	0	0.98
N.Acetyltryptophan	-0.1	0.56	-0.06	0.72	0.06	0.73	-0.16	0.35	0.2	0.25	-0.02	0.92
N.Actyl.D.Glycosamine	-0.08	0.64	-0.12	0.5	-0.22	0.2	-0.05	0.78	-0.35	0.04	-0.02	0.89
N.Arachidonoyl.Dopamine	0.06	0.73	-0.04	0.81	-0.01	0.97	-0.04	0.81	0.12	0.52	0.05	0.78
N.Arachidonoyl.Taurine	-0.36	0.03	-0.41	0.01	-0.39	0.02	-0.02	0.9	-0.34	0.06	-0.16	0.35
N.Docosanoyl.Taurine	-0.09	0.59	-0.01	0.93	0.04	0.84	0.15	0.38	0.12	0.51	0.26	0.12
N.Lignoceroyl.Taurine	-0.15	0.38	-0.13	0.45	-0.26	0.13	-0.07	0.67	-0.15	0.41	-0.02	0.91
N.Methylproline	-0.1	0.55	-0.03	0.88	0.08	0.65	-0.09	0.62	0.11	0.54	-0.04	0.8
N.Nervonoyl.Taurine	0	0.98	-0.18	0.29	0.03	0.87	-0.16	0.36	-0.12	0.52	0.02	0.93
N.Oleoyl.Dopamine	0.15	0.38	-0.08	0.64	-0.2	0.25	0.17	0.33	0.13	0.47	0.11	0.51
N.Oleoyl.Taurine	0.02	0.89	-0.05	0.79	0.09	0.61	0.05	0.78	0.13	0.45	0.17	0.31
N.Palmitoyl.Taurine	-0.27	0.12	-0.15	0.4	-0.21	0.22	0.26	0.13	-0.05	0.77	0.01	0.93
N.Phenylacetylglutamine	0.02	0.92	0.15	0.39	-0.01	0.94	-0.09	0.63	0.34	0.05	0.08	0.66
N1.Acetylspermidine	-0.11	0.51	0.06	0.73	0.18	0.28	-0.14	0.41	0.09	0.6	-0.19	0.27
N1.Methyl.2.pyridone.5.carboxamide	-0.01	0.97	0.05	0.77	-0.13	0.44	-0.1	0.57	0.19	0.28	0.09	0.61
N2.N2.Dimethylguanosine	-0.09	0.62	-0.06	0.72	-0.09	0.58	0.16	0.36	-0.01	0.93	-0.05	0.79
N6.Acetyllysine	-0.01	0.98	0.18	0.3	0.08	0.66	-0.02	0.89	0.19	0.3	0.01	0.96
N6.N6.N6.Trimethyllysine	-0.05	0.79	0.15	0.37	0.07	0.68	-0.03	0.86	0.22	0.21	0.04	0.82
Ne.Ne.dimethyllysine	-0.1	0.57	0.05	0.76	0.09	0.61	-0.03	0.88	0.14	0.44	-0.02	0.9
Niacinamide	0.53	0	0.59	0	0.07	0.69	0.07	0.67	0.35	0.05	0.08	0.63
Oleamide	-0.26	0.12	-0.34	0.04	-0.3	0.08	0.28	0.11	-0.29	0.1	-0.12	0.49
Oleoyl.Glycine	-0.1	0.56	0.12	0.49	0.27	0.12	-0.17	0.32	0.15	0.4	0.21	0.21
Oleoyl.Leucine	-0.04	0.82	0.04	0.81	-0.03	0.87	0.33	0.05	0.17	0.35	0.13	0.44
Oleoyl.Serine	-0.2	0.23	-0.22	0.2	0.03	0.87	-0.01	0.97	0.03	0.85	0.14	0.42
Ornithine	-0.09	0.62	0.12	0.47	0.04	0.79	0.07	0.7	0.21	0.23	-0.1	0.58
Orotic.acid	-0.29	0.08	-0.26	0.13	-0.17	0.31	0.15	0.39	-0.35	0.05	-0.23	0.18
Oxalic.acid	-0.18	0.3	-0.16	0.34	0.15	0.38	-0.29	0.1	-0.15	0.4	-0.1	0.55
Oxaloacetic.acid	-0.18	0.29	-0.18	0.28	0.09	0.6	-0.16	0.36	0.03	0.87	-0.17	0.33
Palmitic.acid	-0.04	0.81	-0.07	0.68	0	0.99	0.02	0.92	-0.07	0.68	-0.04	0.83
Pantothenic.acid	0.14	0.41	0.22	0.2	0.19	0.26	-0.16	0.36	0.35	0.04	-0.04	0.82
PC.28.0	-0.27	0.11	-0.15	0.4	0.1	0.58	-0.08	0.64	-0.13	0.46	0.01	0.97
PC.30.0	-0.02	0.89	0.1	0.55	0.08	0.63	0.01	0.95	0.13	0.47	-0.06	0.71
PC.30.1	-0.2	0.25	-0.06	0.73	-0.22	0.2	-0.17	0.32	-0.14	0.43	-0.21	0.22
PC.31.1	-0.15	0.38	-0.16	0.35	0.02	0.92	-0.3	0.08	-0.15	0.42	-0.01	0.97
PC.32.0	-0.14	0.42	0.08	0.63	-0.08	0.65	-0.06	0.72	-0.06	0.73	-0.13	0.46
PC.32.2	-0.05	0.77	0.08	0.64	-0.02	0.89	0.02	0.89	-0.02	0.92	-0.08	0.65
PC.32.3	-0.25	0.14	-0.12	0.5	0.01	0.98	0.13	0.46	-0.17	0.33	-0.06	0.72
PC.33.0	-0.09	0.62	0.05	0.76	-0.08	0.64	-0.2	0.25	0.27	0.13	0.09	0.62
PC.33.1	-0.09	0.58	0.04	0.82	-0.07	0.67	0.04	0.84	0.13	0.45	-0.1	0.56
PC.33.2	-0.27	0.12	-0.12	0.48	-0.04	0.81	0.02	0.92	0.02	0.9	-0.02	0.9
PC.34.2	-0.18	0.3	-0.04	0.8	-0.02	0.91	-0.05	0.8	0.07	0.7	-0.07	0.68
PC.34.3	-0.17	0.31	-0.07	0.7	-0.11	0.53	-0.01	0.96	0.02	0.92	-0.09	0.59
PC.34.4	-0.09	0.59	0.13	0.43	0.23	0.18	-0.07	0.67	0.06	0.73	0.1	0.55
PC.35.2	-0.08	0.64	-0.04	0.81	-0.13	0.47	-0.03	0.87	-0.03	0.86	0.09	0.6
PC.35.3	0.05	0.78	0.17	0.33	0.08	0.63	-0.1	0.57	0.02	0.92	0	0.99
PC.35.4	-0.24	0.15	-0.28	0.1	-0.28	0.1	-0.31	0.07	-0.27	0.13	-0.27	0.11
PC.36.2	-0.08	0.65	0.01	0.95	-0.09	0.58	-0.02	0.89	-0.06	0.73	-0.03	0.88
PC.36.3	-0.07	0.68	0.06	0.71	-0.07	0.7	-0.05	0.78	0.01	0.95	-0.02	0.92
PC.36.4	-0.1	0.57	0.02	0.93	0.06	0.72	0	0.98	0.16	0.36	-0.04	0.82
PC.36.5	-0.11	0.52	0.09	0.59	0.03	0.87	-0.06	0.75	0.14	0.44	0.04	0.81
PC.P.32.0.or.PC.O.32.1	-0.02	0.91	-0.01	0.94	0	1	-0.18	0.29	-0.27	0.13	-0.2	0.25
PC.P.32.1.or.PC.O.32.2..1.	-0.28	0.1	-0.23	0.17	-0.41	0.01	0.24	0.17	-0.01	0.97	-0.01	0.97
PC.P.32.1.or.PC.O.32.2..2.	0.06	0.75	0.15	0.37	0.27	0.12	-0.23	0.18	-0.13	0.48	-0.23	0.18
PC.P.34.2.or.PC.O.34.3	-0.31	0.07	-0.1	0.58	-0.14	0.41	0.11	0.52	-0.04	0.82	-0.08	0.65
PC.P.36.2.or.PC.O.36.3	-0.29	0.08	-0.11	0.51	-0.16	0.35	-0.09	0.62	-0.15	0.41	-0.01	0.97
PC.P.36.3.or.PC.O.36.4	-0.31	0.07	-0.19	0.26	-0.13	0.45	0.01	0.95	-0.04	0.83	-0.07	0.69
PC.P.38.3.or.PC.O.38.4	-0.16	0.36	-0.02	0.92	0	0.98	-0.01	0.95	0.09	0.61	-0.13	0.44
PC.P.38.4.or.PC.O.38.5	-0.03	0.85	0.03	0.85	0.04	0.83	-0.05	0.79	0.14	0.43	-0.07	0.69
PC.P.38.5.or.PC.O.38.6	-0.21	0.23	-0.13	0.46	0	0.98	0.08	0.64	0.13	0.45	0.01	0.95
PC.P.38.6.or.PC.O.38.7	-0.26	0.13	-0.2	0.25	0.03	0.87	0	0.98	0.1	0.57	0.03	0.87
PE.34.1	0.22	0.19	0.3	0.08	-0.04	0.83	0	0.99	-0.24	0.18	0.03	0.86
PE.34.2	0.27	0.11	0.32	0.06	0.03	0.86	-0.14	0.41	-0.16	0.37	0.06	0.72
PE.36.2	-0.04	0.79	-0.06	0.74	-0.03	0.84	-0.15	0.4	-0.3	0.09	-0.06	0.73
PE.36.3	-0.1	0.57	-0.12	0.5	0.02	0.89	-0.1	0.56	-0.26	0.15	-0.01	0.95
PE.36.4	-0.1	0.55	-0.19	0.26	0.14	0.42	-0.07	0.69	-0.15	0.42	0.04	0.82
PE.38.4	-0.13	0.44	-0.23	0.18	0.04	0.81	-0.02	0.91	-0.25	0.17	-0.03	0.88
PE.38.6	-0.02	0.91	-0.17	0.32	0.24	0.16	-0.13	0.45	-0.02	0.91	0.06	0.72
PE.40.6	-0.14	0.42	-0.3	0.08	-0.02	0.9	-0.17	0.33	-0.18	0.32	0.06	0.72
PE.P.34.2.or.PE.O.34.3	-0.13	0.46	-0.13	0.45	0.03	0.84	-0.13	0.46	-0.17	0.36	0.02	0.89
PE.P.36.2.or.PE.O.36.3	-0.06	0.72	-0.19	0.26	0.1	0.57	-0.1	0.55	-0.08	0.65	0.08	0.63
PE.P.36.4.or.PE.O.36.5	-0.03	0.87	-0.05	0.77	0.01	0.95	-0.17	0.33	0.02	0.93	0.16	0.35
PE.P.38.4.or.PE.O.38.5	-0.12	0.5	-0.18	0.28	-0.02	0.9	-0.04	0.8	0.03	0.86	0.23	0.18
PE.P.38.5.or.PE.O.38.6	-0.09	0.62	-0.19	0.27	0.04	0.8	-0.07	0.69	0.11	0.54	0.26	0.13
PE.P.38.6.or.PE.O.38.7	-0.04	0.8	-0.2	0.24	0.02	0.91	-0.13	0.44	0.07	0.7	0.25	0.14
PE.P.40.4.or.PE.O.40.5	-0.21	0.22	-0.13	0.44	-0.09	0.62	0.03	0.85	-0.03	0.85	0.14	0.43
PE.P.40.6.or.PE.O.40.7	-0.08	0.63	-0.16	0.36	0.02	0.9	-0.01	0.94	0.1	0.56	0.22	0.19
Phe.d8	-0.16	0.36	-0.04	0.81	-0.27	0.12	0.15	0.39	-0.3	0.09	-0.05	0.79
Phenylalanine	-0.12	0.5	0.08	0.66	0.02	0.89	-0.04	0.81	0.19	0.28	-0.04	0.8
Phosphocreatine	-0.04	0.83	-0.05	0.77	0.1	0.56	-0.11	0.53	-0.02	0.93	-0.12	0.5
Pipecolic.acid	-0.05	0.76	0.1	0.55	0.04	0.8	-0.03	0.87	0.14	0.42	-0.08	0.64
Piperine	-0.1	0.56	-0.15	0.37	0.09	0.59	-0.03	0.87	0.08	0.65	-0.14	0.42
Proline	-0.15	0.38	-0.01	0.94	0.03	0.87	-0.05	0.78	0.17	0.36	-0.09	0.62
Proline.betaine	-0.19	0.27	-0.04	0.81	0.02	0.89	-0.06	0.71	0.17	0.33	-0.03	0.86
Pseudouridine	0.02	0.91	0.15	0.38	-0.02	0.91	-0.13	0.44	0.31	0.08	0.02	0.89
Pyroglutamic.acid	0.15	0.37	0.24	0.16	0.26	0.13	-0.46	0.01	0.22	0.22	-0.33	0.05
Pyruvic.acid	0.36	0.03	0.27	0.11	0.19	0.27	-0.1	0.56	0.52	0	0.34	0.04
Quinolinic.acid	-0.26	0.13	-0.19	0.28	-0.25	0.14	0.05	0.78	-0.32	0.07	-0.12	0.48
Retinol	-0.23	0.18	-0.07	0.7	0.1	0.54	-0.21	0.22	0.2	0.28	-0.03	0.87
S.Adenosyl.L.homocysteine	-0.44	0.01	-0.39	0.02	0	0.99	-0.27	0.11	-0.18	0.31	-0.21	0.23
Saccharopine	-0.07	0.71	-0.05	0.79	0.1	0.56	-0.03	0.87	-0.16	0.37	-0.21	0.21
SDMA	-0.21	0.22	-0.12	0.48	0	0.99	-0.07	0.69	0.06	0.75	-0.15	0.37
Serine	-0.24	0.16	-0.17	0.33	-0.11	0.54	0.13	0.44	-0.15	0.4	-0.19	0.26
Serotonin	-0.03	0.88	0.09	0.61	-0.08	0.66	-0.06	0.74	-0.04	0.84	-0.05	0.78
SM.32.1	-0.17	0.31	-0.06	0.72	-0.01	0.97	-0.21	0.23	0.05	0.8	-0.05	0.79
SM.33.1	-0.18	0.3	-0.07	0.68	-0.1	0.55	-0.08	0.66	-0.07	0.69	-0.12	0.5
SM.34.1	-0.06	0.75	-0.04	0.81	-0.05	0.79	-0.19	0.26	-0.22	0.22	-0.24	0.16
SM.34.2	-0.23	0.17	-0.15	0.38	-0.17	0.33	-0.1	0.56	-0.09	0.61	-0.22	0.19
SM.35.1	-0.04	0.82	-0.03	0.86	0	0.98	-0.25	0.15	-0.19	0.28	-0.18	0.28
SM.35.2	0.05	0.77	0.12	0.49	-0.11	0.52	-0.17	0.32	0.07	0.71	-0.11	0.52
SM.36.1	-0.18	0.29	-0.06	0.73	-0.07	0.69	-0.21	0.22	-0.19	0.28	-0.27	0.11
SM.36.2	-0.16	0.36	0.03	0.84	0.03	0.87	-0.18	0.3	0.03	0.86	-0.19	0.28
SM.37.1	-0.22	0.19	-0.14	0.41	-0.21	0.23	-0.05	0.77	-0.17	0.35	-0.25	0.14
SM.37.2	-0.2	0.25	-0.04	0.82	-0.14	0.4	0.12	0.48	0	0.99	-0.24	0.15
SM.38.1	-0.16	0.35	-0.04	0.8	-0.07	0.69	-0.21	0.22	-0.15	0.4	-0.19	0.28
SM.38.2	-0.13	0.45	0.05	0.77	0.04	0.84	-0.13	0.47	0.12	0.52	-0.09	0.58
SM.38.3	-0.08	0.66	0.1	0.57	-0.08	0.65	0.09	0.59	0.06	0.74	-0.14	0.42
SM.39.1	-0.03	0.84	0.04	0.82	0.03	0.85	-0.24	0.17	-0.06	0.72	-0.12	0.48
SM.40.1	0.01	0.95	-0.05	0.77	0.08	0.65	-0.24	0.17	-0.16	0.38	-0.15	0.39
SM.40.2	-0.06	0.71	0.06	0.71	0.16	0.36	-0.27	0.11	0.17	0.36	-0.07	0.69
SM.40.3	-0.1	0.57	0.02	0.93	0.11	0.53	-0.26	0.13	0.22	0.22	0.01	0.94
SM.41.3	0.01	0.96	0.1	0.55	0.09	0.59	-0.21	0.22	0.14	0.45	-0.1	0.57
Stearic.acid	-0.09	0.62	-0.11	0.53	-0.09	0.61	0.25	0.14	-0.01	0.93	-0.02	0.92
Stearoyl.EA..1.	0.22	0.21	0.19	0.26	-0.07	0.67	0.16	0.35	0.16	0.38	-0.25	0.14
Stearoyl.EA..2.	0.48	0	0.43	0.01	0.03	0.86	-0.07	0.7	0.27	0.13	-0.06	0.74
Succinic.acid.Methylmalonic.acid	-0.33	0.05	-0.27	0.11	0.12	0.5	-0.03	0.87	0.04	0.83	-0.05	0.76
Sucrose	-0.09	0.62	0.09	0.6	-0.03	0.86	-0.22	0.21	0.03	0.87	-0.16	0.36
T3	0.02	0.93	-0.22	0.19	0.11	0.51	-0.12	0.5	0.02	0.9	-0.17	0.31
Targinine	-0.17	0.32	0	0.98	0.04	0.82	0.09	0.61	0.21	0.23	0.01	0.96
Taurine	-0.28	0.1	0.01	0.95	-0.17	0.34	-0.1	0.56	-0.1	0.57	-0.31	0.07
Taurocholic.acid	-0.19	0.28	-0.2	0.23	-0.08	0.66	0.2	0.25	0.1	0.59	0.17	0.33
Taurodeoxycholic.acid...Taurochenodeoxycholic.acid	-0.28	0.1	-0.29	0.09	-0.23	0.18	-0.01	0.93	-0.15	0.4	-0.02	0.9
TG.44.1	-0.19	0.27	-0.28	0.1	-0.03	0.86	0.25	0.15	-0.17	0.34	0.21	0.22
TG.44.2	-0.36	0.03	-0.39	0.02	-0.29	0.09	0.16	0.36	-0.27	0.13	-0.11	0.51
TG.46.2	-0.31	0.07	-0.41	0.01	-0.15	0.38	-0.08	0.65	-0.39	0.02	-0.15	0.38
TG.46.3	-0.4	0.02	-0.25	0.15	-0.14	0.43	0.04	0.83	-0.42	0.01	-0.16	0.35
Thiamine	0.1	0.56	-0.02	0.89	0.03	0.84	-0.06	0.75	0.33	0.06	0.03	0.86
Threonine	-0.17	0.31	0.02	0.91	0.17	0.33	-0.16	0.36	0.14	0.44	-0.13	0.46
Thymidine	-0.01	0.97	-0.04	0.82	0.17	0.31	0.17	0.33	0.18	0.31	0.05	0.76
Thymine.d4	0.02	0.9	-0.01	0.95	-0.13	0.45	0.26	0.13	-0.07	0.68	-0.12	0.48
Trigonelline	-0.07	0.7	0.08	0.65	-0.01	0.96	-0.1	0.56	0.23	0.21	0.06	0.74
Trimethylamine.N.oxide	-0.22	0.21	-0.1	0.57	0	0.99	-0.04	0.83	0.09	0.61	-0.15	0.39
Trimethylbenzene	0.01	0.94	0.07	0.7	-0.16	0.34	0.07	0.68	-0.11	0.53	0.05	0.77
Tryptophan	-0.12	0.48	0.04	0.8	0.06	0.71	-0.08	0.65	0.18	0.31	-0.07	0.68
Tyrosine	0	0.98	0.2	0.25	0.12	0.5	-0.12	0.49	0.25	0.15	-0.06	0.71
UDP.glucose....galactose	-0.1	0.54	0.13	0.43	-0.15	0.39	0.09	0.62	0.03	0.87	-0.09	0.58
Uracil	-0.04	0.8	0.03	0.85	0.1	0.56	-0.12	0.49	0.28	0.11	0.02	0.93
Uric.acid	-0.21	0.21	-0.19	0.26	-0.06	0.73	0.09	0.6	-0.25	0.15	-0.07	0.67
Uridine	-0.12	0.5	-0.03	0.85	0.08	0.66	-0.12	0.48	0.28	0.12	0.02	0.91
Urobilinogen	-0.19	0.27	-0.2	0.23	-0.18	0.3	-0.03	0.88	-0.02	0.93	-0.07	0.68
Urocanic.acid	0.16	0.34	0.2	0.24	-0.13	0.46	-0.07	0.68	0.04	0.83	-0.28	0.1
Valine	-0.15	0.37	-0.01	0.94	0.05	0.79	-0.11	0.53	0.15	0.41	-0.04	0.8
X1.5.AG...1.deoxyglucose.	-0.23	0.17	-0.21	0.21	-0.05	0.76	-0.27	0.12	-0.16	0.38	-0.11	0.54
X1.7.Dimethyluric.acid	-0.15	0.39	0.01	0.97	-0.09	0.59	-0.08	0.64	0.15	0.4	-0.12	0.5
X1.Methyladenosine	0.02	0.91	0.09	0.62	0.34	0.04	-0.22	0.21	0.31	0.08	0.1	0.54
X1.Methylguanine	-0.02	0.91	0.07	0.67	0.03	0.88	0.09	0.6	0.07	0.71	-0.04	0.82
X1.Methylguanosine	0.28	0.1	0.42	0.01	0.49	0	-0.32	0.06	0.47	0.01	0.14	0.42
X1.Methylnicotinamide	-0.1	0.55	0	0.99	0.16	0.36	-0.07	0.68	0.1	0.56	-0.05	0.79
X1.Monopalmitolein	-0.02	0.92	0.08	0.65	-0.04	0.81	-0.01	0.94	0.17	0.34	-0.1	0.57
X11.12..EET	0.13	0.45	0.03	0.84	-0.02	0.91	0.26	0.13	-0.2	0.26	0.04	0.83
X14.15..EET	-0.11	0.51	-0.02	0.92	0.2	0.25	-0.06	0.74	0.04	0.83	-0.04	0.82
X15.Oxo.ETE	-0.09	0.58	-0.09	0.62	0.07	0.69	-0.15	0.38	-0.06	0.74	-0.41	0.01
X2.Aminoadipic.acid	-0.18	0.31	-0.22	0.2	-0.03	0.88	0	0.99	-0.23	0.21	-0.05	0.77
X2.Aminoisobutyric.acid	-0.1	0.54	0.14	0.4	0.17	0.33	-0.31	0.07	0.13	0.48	0	1
X2.Deoxyuridine	-0.1	0.57	-0.03	0.86	0.33	0.05	-0.21	0.22	0.15	0.41	0	0.98
X2.Hydroxybutyric.acid	0.03	0.86	0.11	0.53	-0.14	0.41	0.16	0.36	-0.03	0.85	-0.04	0.82
X2.Hydroxyglutaric.acid	-0.36	0.03	-0.19	0.28	-0.15	0.39	-0.09	0.61	-0.17	0.35	-0.1	0.56
X2.ketoisovaleric.acid.KIV	-0.1	0.55	-0.08	0.65	0.23	0.17	-0.18	0.3	-0.05	0.76	-0.08	0.65
X20.Hydroxy.N.Arachidonoyl.Taurine	-0.2	0.24	-0.19	0.27	-0.06	0.74	-0.26	0.13	-0.09	0.63	0.1	0.55
X3.Aminoisobutyric.acid	-0.01	0.93	0.02	0.93	0.09	0.6	0.07	0.71	0.11	0.55	0	0.99
X3.Dehydroxycarnitine	-0.15	0.39	-0.01	0.96	0.02	0.91	-0.04	0.8	0.21	0.25	-0.09	0.61
X3.Hydroxybutyric.acid	-0.18	0.28	-0.09	0.6	-0.01	0.97	0.23	0.19	-0.17	0.34	-0.07	0.68
X3.Indoxyl.sulfate	-0.16	0.34	-0.09	0.61	-0.08	0.66	-0.06	0.71	0.06	0.73	-0.2	0.25
X3.Methylhistidine.or.1.Methylhistidine	-0.11	0.53	0.03	0.84	0.07	0.7	-0.07	0.71	0.12	0.5	-0.09	0.62
X4.Acetamidobutanoic.acid	0.06	0.72	0.14	0.41	0.22	0.21	-0.13	0.47	0.29	0.11	0.01	0.96
X4.Aminohippuric.acid	-0.27	0.11	-0.28	0.1	-0.25	0.15	-0.14	0.42	-0.09	0.63	-0.59	0
X4.Hydroxyhippuric.acid.or.Salicyluric.acid	-0.05	0.78	0.04	0.82	0.01	0.93	0.03	0.85	0.26	0.15	-0.06	0.74
X4.Hydroxyproline	-0.28	0.1	-0.1	0.55	0.02	0.93	-0.1	0.56	0.04	0.82	-0.15	0.4
X5.6..EET	0.32	0.06	0.14	0.42	0.21	0.22	-0.28	0.11	-0.11	0.53	-0.04	0.82
X5.Hydroxytryptophol	-0.09	0.6	0.08	0.62	-0.14	0.41	0.11	0.52	-0.03	0.85	0.05	0.77
X5.Methyluridine	-0.13	0.46	-0.05	0.75	-0.02	0.89	-0.11	0.53	0.07	0.7	0.1	0.58
X5.Oxo.ETE	-0.14	0.43	0	0.98	0.19	0.26	-0.2	0.26	0.04	0.83	-0.24	0.16
X7.Methylguanine	-0.06	0.72	0.06	0.74	-0.11	0.54	-0.02	0.9	-0.01	0.96	-0.09	0.62
Xanthine	0.01	0.97	0.11	0.54	-0.03	0.84	-0.11	0.52	0.11	0.54	-0.22	0.21
Xanthosine	-0.15	0.38	-0.08	0.64	0.01	0.97	-0.37	0.03	0.07	0.71	-0.01	0.97
Xanthurenic.acid	0.05	0.79	-0.01	0.97	-0.15	0.39	0.07	0.7	-0.02	0.93	-0.19	0.26
