# Supplementary material for: Trans‐right ventricle metabolite gradients in obesity highlight multiple metabolic pathways
Source: Physiol Rep. 2025 May 11;13(9):e70323. doi: 10.14814/phy2.70323 (PMC12066817; doi:10.14814/phy2.70323)
Supplement: Supplementary file 6 — Table S4. Associations between metabolite gradients and pulmonary hypertension. [file PHY2-13-e70323-s002.xlsx]

## Sheet: Sheet 1 - Supplementary Table 3
Supplementary Table 4
Supplementary Table 3: Associations between metabolite gradients and pulmonary hypertension.
Metabolite	B coef	OR	OR_CILo	OR_CIUp	p_value	qvalue_fdr
Orotic.acid	0.27	1.31	1.16	1.46	0.0013	0.48
C20.4.Gly	-0.24	0.79	0.64	0.93	0.0027	0.48
N.Acetylornithine	0.24	1.28	1.12	1.43	0.0048	0.48
Lac.Thr	0.22	1.25	1.1	1.4	0.0051	0.48
Indoxyl.sulfate	0.23	1.26	1.1	1.42	0.0078	0.51
Taurocholic.acid	0.21	1.24	1.09	1.38	0.0081	0.51
Oleoyl.Glycine	-0.2	0.82	0.67	0.97	0.01	0.56
Lac.Tyr	0.2	1.22	1.07	1.38	0.01	0.56
C20.4.Ser	-0.2	0.82	0.67	0.97	0.01	0.56
Malonic.acid	-0.2	0.82	0.67	0.97	0.01	0.56
Dihomo.Gammi.Linolenoyl.Ethanolamide	0.2	1.22	1.06	1.37	0.02	0.62
Butyric.acid	0.19	1.21	1.06	1.37	0.02	0.65
N.Acetyl.L.Glycine	0.19	1.21	1.05	1.36	0.03	0.69
Linoleic.acid	0.19	1.2	1.05	1.36	0.03	0.69
Kynurenine	0.18	1.2	1.04	1.36	0.03	0.69
N.Acetyl.L.Methionine	0.18	1.19	1.04	1.34	0.03	0.69
PC.P.32.1.or.PC.O.32.2..1.	-0.18	0.83	0.68	0.99	0.03	0.69
Glycocholic.acid	0.19	1.2	1.04	1.37	0.03	0.69
Uric.acid	0.17	1.19	1.03	1.34	0.03	0.69
Taurodeoxycholic.acid...Taurochenodeoxycholic.acid	0.18	1.19	1.03	1.35	0.04	0.69
S.Adenosyl.L.homocysteine	0.19	1.21	1.03	1.39	0.04	0.77
Arachidonic.acid	0.17	1.18	1.02	1.34	0.05	0.8
PE.P.34.2.or.PE.O.34.3	-0.16	0.85	0.7	1.01	0.05	0.81
Mevalonic.acid	0.16	1.17	1.02	1.33	0.05	0.81
Aconitic.acid	0.16	1.17	1.02	1.33	0.05	0.81
DHA	0.16	1.17	1.01	1.34	0.06	0.87
Indole.3.lactic.acid	0.15	1.16	1.01	1.31	0.06	0.87
X5.Hydroxytryptophol	-0.15	0.86	0.71	1.02	0.07	0.87
Aspartic.acid	0.16	1.17	1.01	1.33	0.07	0.87
DiHOME	0.15	1.16	1.01	1.32	0.07	0.87
N.Nervonoyl.Taurine	0.15	1.16	1	1.31	0.07	0.87
a.Ketoglutaric.acid	0.14	1.15	1	1.31	0.08	0.88
PC.32.3	-0.15	0.86	0.7	1.02	0.08	0.88
Palmitic.acid	0.15	1.16	1	1.32	0.08	0.88
PC.33.2	0.16	1.17	1	1.34	0.08	0.88
DG.36.4	0.15	1.16	1	1.32	0.08	0.88
Oxalic.acid	0.14	1.15	1	1.31	0.09	0.88
PC.30.1	-0.14	0.87	0.7	1.03	0.1	0.94
CAR.26.0	0.14	1.15	0.99	1.31	0.1	0.94
Stearoyl.EA..1.	0.14	1.15	0.99	1.31	0.1	0.94
LPC.O.18.0	0.15	1.16	0.98	1.33	0.11	0.94
BHB.Leu	0.13	1.14	0.98	1.3	0.11	0.94
N.Methylproline	0.13	1.14	0.98	1.3	0.11	0.94
CAR.9.0	-0.14	0.87	0.71	1.04	0.11	0.94
Oleoyl.Serine	0.14	1.15	0.98	1.31	0.11	0.94
D.Gluconic.acid	0.14	1.15	0.98	1.31	0.12	0.94
PE.36.2	-0.13	0.88	0.72	1.04	0.12	0.94
X1.5.AG...1.deoxyglucose.	0.13	1.14	0.98	1.3	0.12	0.94
X2.ketoisovaleric.acid.KIV	0.13	1.14	0.98	1.3	0.13	0.94
DG.34.2	0.13	1.14	0.97	1.3	0.13	0.94
EPA	0.12	1.13	0.97	1.29	0.14	0.94
PE.34.2	-0.13	0.88	0.72	1.04	0.14	0.94
PC.36.2	0.12	1.13	0.97	1.28	0.15	0.94
Niacinamide	0.14	1.15	0.97	1.34	0.15	0.94
DG.38.5	0.12	1.13	0.97	1.29	0.15	0.94
C18.3.Phe	0.12	1.13	0.97	1.3	0.15	0.94
X4.Acetamidobutanoic.acid	0.12	1.12	0.97	1.28	0.15	0.94
C18.1.Pro	0.12	1.13	0.97	1.29	0.15	0.94
C24.1.Deoxyceramide	0.13	1.14	0.96	1.31	0.16	0.94
PC.36.3	0.11	1.12	0.96	1.28	0.17	0.94
Stearoyl.EA..2.	0.13	1.14	0.96	1.32	0.17	0.94
Indole.3.propanoic.acid	0.11	1.12	0.96	1.28	0.17	0.94
Threonine	-0.12	0.89	0.73	1.05	0.17	0.94
Imidazolepropionic.acid	0.12	1.13	0.96	1.29	0.17	0.94
PE.P.36.2.or.PE.O.36.3	-0.11	0.89	0.73	1.05	0.17	0.94
Pyruvic.acid	-0.12	0.89	0.72	1.06	0.18	0.94
Allantoin	-0.12	0.89	0.71	1.06	0.18	0.94
BHB.Val	-0.11	0.89	0.73	1.06	0.18	0.94
SM.35.2	-0.11	0.89	0.73	1.06	0.19	0.94
Citric.acid.Isocitric.acid	0.12	1.13	0.95	1.3	0.19	0.94
PC.P.36.2.or.PC.O.36.3	0.12	1.12	0.95	1.29	0.19	0.94
Gly.Pro.or.Pro.Gly	0.11	1.11	0.95	1.27	0.2	0.94
C18.1.Trp	0.11	1.11	0.95	1.28	0.2	0.94
N.Acetyl.Histidine	0.11	1.11	0.95	1.28	0.2	0.94
Lac.Asp	0.11	1.11	0.95	1.27	0.21	0.94
PC.34.3	0.11	1.11	0.95	1.28	0.21	0.94
TG.44.2	0.11	1.12	0.95	1.29	0.21	0.94
Citrulline.d7	0.1	1.11	0.95	1.27	0.21	0.94
Leukotriene.A4.methyl.ester	-0.11	0.89	0.72	1.07	0.22	0.94
Uridine	0.1	1.11	0.95	1.27	0.22	0.94
Methionine.sulfoxide	0.1	1.11	0.95	1.27	0.22	0.94
Uracil	0.1	1.11	0.95	1.26	0.22	0.94
DG.36.2	0.1	1.11	0.94	1.28	0.23	0.94
PC.36.4	0.1	1.1	0.94	1.26	0.24	0.94
LPC.16.2	0.1	1.1	0.94	1.26	0.24	0.94
Histamine	-0.1	0.9	0.73	1.07	0.25	0.94
Oleamide	0.1	1.11	0.94	1.27	0.25	0.94
Ectoine	0.1	1.1	0.94	1.26	0.25	0.94
Alanine	0.1	1.1	0.94	1.26	0.25	0.94
Lac.Arg	0.1	1.1	0.94	1.26	0.25	0.94
Phosphocreatine	0.1	1.11	0.94	1.28	0.25	0.94
Phenylalanine	0.09	1.1	0.94	1.26	0.25	0.94
PC.34.2	0.1	1.1	0.94	1.26	0.26	0.94
Ne.Ne.dimethyllysine	0.09	1.1	0.94	1.26	0.26	0.94
PC.P.38.3.or.PC.O.38.4	0.09	1.1	0.94	1.26	0.26	0.94
LPC.24.0	-0.09	0.91	0.75	1.07	0.26	0.94
SM.37.2	-0.09	0.91	0.75	1.07	0.27	0.94
CAR.12.0	0.09	1.09	0.94	1.25	0.27	0.94
Cotinine	-0.09	0.91	0.75	1.08	0.28	0.94
LPC.22.5	0.09	1.09	0.93	1.26	0.28	0.94
X20.Hydroxy.N.Arachidonoyl.Taurine	0.09	1.1	0.93	1.26	0.29	0.94
LPE.18.0	0.09	1.09	0.93	1.26	0.29	0.94
N.Acetyl.L.Aspartic.acid	0.09	1.09	0.93	1.26	0.3	0.94
Glycerol.3.phosphate	0.09	1.09	0.93	1.25	0.3	0.94
Succinic.acid.Methylmalonic.acid	0.09	1.1	0.92	1.27	0.31	0.94
Guanine	0.09	1.09	0.92	1.26	0.31	0.94
X5.6..EET	0.09	1.09	0.92	1.27	0.31	0.94
SM.39.1	-0.08	0.92	0.76	1.08	0.32	0.94
N.Acetyl.L.Alanine	0.08	1.09	0.92	1.25	0.32	0.94
Bilirubin	0.08	1.09	0.92	1.25	0.33	0.94
C18.1.Lys	0.08	1.09	0.92	1.25	0.33	0.94
LPE.22.6	0.08	1.08	0.92	1.25	0.33	0.94
LPC.19.0	-0.08	0.92	0.76	1.08	0.33	0.94
N.6..Methyllysine	0.08	1.08	0.92	1.25	0.33	0.94
Creatinine	0.08	1.08	0.92	1.25	0.34	0.94
CAR.C3.DC.CH3	0.08	1.09	0.92	1.25	0.34	0.94
Targinine	-0.08	0.92	0.76	1.09	0.34	0.94
Pipecolic.acid	0.08	1.08	0.92	1.24	0.34	0.94
PE.36.3	-0.08	0.92	0.76	1.08	0.34	0.94
LPE.20.4	0.08	1.08	0.92	1.24	0.34	0.94
Inosine.15N4	0.08	1.08	0.92	1.25	0.34	0.94
Pyroglutamic.acid	0.08	1.08	0.92	1.24	0.35	0.94
N.Arachidonoyl.Taurine	0.08	1.09	0.91	1.27	0.35	0.94
TG.46.3	0.08	1.09	0.91	1.26	0.35	0.94
N.Docosanoyl.Taurine	-0.08	0.92	0.75	1.09	0.36	0.94
Oxaloacetic.acid	0.08	1.08	0.92	1.24	0.36	0.94
CAR.14.1	0.08	1.08	0.92	1.24	0.36	0.94
LPC.15.0	0.08	1.08	0.92	1.24	0.36	0.94
LPE.18.1	0.08	1.08	0.92	1.25	0.36	0.94
N.Oleoyl.Taurine	0.08	1.08	0.92	1.25	0.36	0.94
X3.Aminoisobutyric.acid	0.07	1.08	0.92	1.24	0.37	0.94
Stearic.acid	0.08	1.08	0.92	1.24	0.37	0.94
SM.38.3	-0.07	0.93	0.77	1.09	0.37	0.94
Lac.Ser	0.08	1.09	0.91	1.26	0.37	0.94
Xanthurenic.acid	0.08	1.08	0.91	1.24	0.37	0.94
Lactic.acid	-0.08	0.92	0.76	1.09	0.37	0.94
X5.Oxo.ETE	-0.08	0.93	0.76	1.09	0.37	0.94
LPE.20.3	0.08	1.08	0.91	1.24	0.37	0.94
CAR.18.1	0.07	1.08	0.92	1.24	0.38	0.94
CAR.6.0	-0.08	0.93	0.76	1.09	0.38	0.94
Proline.betaine	0.07	1.08	0.91	1.24	0.38	0.94
N2.N2.Dimethylguanosine	0.07	1.08	0.91	1.24	0.38	0.94
CAR.4.0.OH	0.07	1.08	0.91	1.24	0.39	0.94
Acisoga	0.07	1.07	0.91	1.23	0.39	0.94
Xanthosine	0.07	1.08	0.91	1.24	0.39	0.94
Citrulline	0.07	1.08	0.91	1.24	0.39	0.94
Methionine	0.07	1.07	0.91	1.23	0.39	0.94
SDMA	0.07	1.08	0.91	1.24	0.39	0.94
PC.P.36.3.or.PC.O.36.4	0.07	1.08	0.91	1.25	0.4	0.94
N.Lignoceroyl.Taurine	-0.07	0.93	0.76	1.1	0.4	0.94
X4.Hydroxyhippuric.acid.or.Salicyluric.acid	0.07	1.07	0.91	1.23	0.4	0.94
Adenosine	0.07	1.07	0.91	1.24	0.4	0.94
PE.34.1	-0.07	0.93	0.77	1.1	0.41	0.94
Dimethylglycine	0.07	1.07	0.91	1.24	0.41	0.94
Hydroxyphenylpyruvic.acid	0.07	1.07	0.91	1.23	0.41	0.94
Lac.His	0.07	1.07	0.91	1.24	0.41	0.94
CAR.16.2	0.07	1.07	0.91	1.23	0.42	0.94
Retinol	0.07	1.07	0.9	1.24	0.42	0.94
Asparagine	0.07	1.07	0.9	1.24	0.43	0.94
Cholic.acid	-0.07	0.93	0.77	1.1	0.43	0.94
CAR.12.1	0.06	1.07	0.91	1.23	0.43	0.94
CAR.10.2	-0.07	0.94	0.77	1.1	0.43	0.94
Serine	-0.07	0.94	0.77	1.1	0.44	0.94
X1.Methyladenosine	0.06	1.07	0.9	1.23	0.44	0.94
Carnitine	0.06	1.07	0.9	1.23	0.44	0.94
X5.Methyluridine	0.06	1.07	0.9	1.23	0.45	0.94
N.Acetylputrescine	0.06	1.06	0.9	1.23	0.45	0.94
CAR.20.4	-0.06	0.94	0.77	1.1	0.45	0.94
X3.Hydroxybutyric.acid	-0.07	0.94	0.77	1.11	0.45	0.94
Metformin	0.06	1.07	0.9	1.23	0.46	0.94
CAR.2.0	0.06	1.06	0.9	1.23	0.46	0.94
Atenolol	0.06	1.06	0.9	1.23	0.47	0.94
PE.P.36.4.or.PE.O.36.5	-0.06	0.94	0.77	1.11	0.47	0.94
Tryptophan	0.06	1.06	0.9	1.22	0.47	0.94
Trimethylamine.N.oxide	0.06	1.06	0.9	1.23	0.47	0.94
LPC.14.0	0.06	1.06	0.9	1.22	0.47	0.94
LPC.O.16.0	0.06	1.06	0.9	1.23	0.48	0.94
PE.38.6	-0.06	0.94	0.77	1.11	0.48	0.94
SM.40.1	-0.06	0.94	0.78	1.1	0.48	0.94
LPC.19.1	0.07	1.07	0.89	1.25	0.48	0.94
PE.P.38.5.or.PE.O.38.6	-0.06	0.94	0.77	1.11	0.48	0.94
PE.P.38.6.or.PE.O.38.7	-0.06	0.94	0.77	1.11	0.49	0.94
Leucine	0.06	1.06	0.9	1.22	0.49	0.94
Hippuric.acid	0.06	1.06	0.9	1.22	0.49	0.94
X1.Monopalmitolein	0.06	1.06	0.9	1.22	0.49	0.94
Lithocholic.acid	0.06	1.06	0.9	1.22	0.49	0.94
X4.Hydroxyproline	0.06	1.06	0.89	1.23	0.49	0.94
C18.1.Glu	0.06	1.06	0.9	1.22	0.49	0.94
delta.Valerobetaine	0.06	1.06	0.9	1.22	0.5	0.94
Keto.isocaproic.acid.KIC...Keto.methylvalerate.KMV	0.06	1.06	0.9	1.22	0.5	0.94
Lac.Lys	0.06	1.06	0.9	1.22	0.5	0.94
X1.Methylnicotinamide	0.06	1.06	0.89	1.23	0.5	0.94
Deoxycholic.acid	0.06	1.06	0.9	1.22	0.5	0.94
CAR.14.2	0.06	1.06	0.89	1.22	0.5	0.94
CAR.3.0	0.06	1.06	0.89	1.22	0.51	0.94
cyclic.AMP	-0.05	0.95	0.79	1.11	0.51	0.94
N.Acetylarginine	0.05	1.06	0.89	1.22	0.51	0.94
SM.37.1	-0.06	0.95	0.78	1.11	0.51	0.94
Valine	0.05	1.06	0.89	1.22	0.52	0.94
Trimethylbenzene	0.05	1.06	0.89	1.22	0.52	0.94
N.Arachidonoyl.Dopamine	0.06	1.06	0.89	1.23	0.52	0.94
PC.35.2	0.05	1.05	0.89	1.22	0.52	0.94
Thiamine	0.06	1.06	0.89	1.23	0.52	0.94
SM.34.2	-0.05	0.95	0.78	1.11	0.52	0.94
X3.Dehydroxycarnitine	0.05	1.05	0.89	1.22	0.53	0.94
Proline	0.05	1.05	0.89	1.22	0.53	0.94
X1.7.Dimethyluric.acid	0.05	1.05	0.89	1.22	0.53	0.94
Hydroxycotinine	0.05	1.05	0.89	1.22	0.53	0.94
CAR.10.0.OH	0.05	1.06	0.89	1.23	0.53	0.94
PC.P.34.2.or.PC.O.34.3	0.05	1.06	0.89	1.23	0.53	0.94
Biliverdin	0.05	1.05	0.89	1.22	0.54	0.94
Citraconic.acid	0.05	1.05	0.89	1.21	0.54	0.94
LPC.18.2	0.05	1.05	0.89	1.21	0.54	0.94
Linoleoyl.EA	0.05	1.05	0.89	1.22	0.55	0.94
Pantothenic.acid	0.05	1.05	0.89	1.21	0.55	0.94
Metoprolol	-0.06	0.95	0.77	1.12	0.55	0.94
C20.4.Phe	0.06	1.06	0.87	1.25	0.55	0.94
X7.Methylguanine	0.05	1.05	0.89	1.22	0.55	0.94
PE.40.6	-0.05	0.95	0.77	1.12	0.56	0.94
Piperine	0.05	1.05	0.89	1.21	0.56	0.94
PC.P.38.6.or.PC.O.38.7	0.05	1.05	0.88	1.22	0.57	0.94
LPC.P.18.0.or.LPC.O.18.1	0.05	1.05	0.88	1.21	0.57	0.94
Pseudouridine	-0.05	0.95	0.78	1.12	0.57	0.94
PC.P.38.4.or.PC.O.38.5	0.05	1.05	0.89	1.21	0.58	0.94
PC.33.1	0.05	1.05	0.88	1.21	0.58	0.94
Tyrosine	0.05	1.05	0.89	1.21	0.58	0.94
Quinolinic.acid	0.05	1.05	0.88	1.22	0.58	0.94
N1.Acetylspermidine	0.05	1.05	0.88	1.22	0.58	0.94
SM.38.1	-0.05	0.95	0.79	1.12	0.58	0.94
Homogentisic.acid	0.05	1.05	0.88	1.21	0.58	0.94
Glutamic.acid	-0.05	0.95	0.79	1.12	0.58	0.94
Adenine	-0.05	0.95	0.77	1.13	0.58	0.94
N.Acetylproline	0.05	1.05	0.88	1.22	0.58	0.94
Caffeine	0.05	1.05	0.88	1.21	0.58	0.94
CAR.DC5.0	0.05	1.05	0.88	1.21	0.59	0.94
CAR.18.2	-0.04	0.96	0.79	1.12	0.59	0.94
Lac.Pro	0.05	1.05	0.88	1.21	0.59	0.94
X3.Methylhistidine.or.1.Methylhistidine	0.04	1.05	0.88	1.21	0.59	0.94
PE.38.4	0.05	1.05	0.87	1.22	0.59	0.94
PC.32.0	0.04	1.05	0.88	1.21	0.6	0.94
BHB.Phe	0.04	1.05	0.88	1.21	0.6	0.94
Glycerophosphocholine	0.04	1.05	0.88	1.21	0.6	0.94
LPC.16.1	0.04	1.04	0.88	1.21	0.6	0.94
Glyoxylic.Acid	0.04	1.05	0.88	1.21	0.61	0.94
X2.Aminoisobutyric.acid	0.04	1.04	0.88	1.21	0.61	0.94
Lac.Phe	0.04	1.05	0.88	1.21	0.61	0.94
SM.36.1	-0.04	0.96	0.79	1.12	0.61	0.94
CAR.5.0	0.04	1.04	0.88	1.21	0.62	0.94
C12.Phe	-0.04	0.96	0.79	1.13	0.62	0.94
Betaine	0.04	1.04	0.88	1.2	0.62	0.94
LPC.16.0	0.04	1.04	0.88	1.2	0.62	0.94
Fumaric.acid	0.04	1.04	0.87	1.21	0.62	0.94
PE.P.38.4.or.PE.O.38.5	-0.04	0.96	0.79	1.13	0.63	0.94
SM.34.1	-0.04	0.96	0.8	1.12	0.63	0.94
Lac.Glu	0.04	1.04	0.88	1.21	0.63	0.94
N.Palmitoyl.Taurine	0.04	1.04	0.87	1.21	0.64	0.94
N.Acetyl.Valine	-0.04	0.96	0.8	1.13	0.65	0.95
X1.Methylguanine	0.04	1.04	0.88	1.2	0.65	0.95
Malic.acid	0.04	1.04	0.87	1.22	0.65	0.95
T3	0.04	1.04	0.88	1.2	0.66	0.95
Hypoxanthine	-0.04	0.96	0.8	1.13	0.66	0.95
PC.34.4	0.04	1.04	0.87	1.2	0.66	0.95
PC.33.0	-0.04	0.96	0.79	1.13	0.66	0.95
Glycochenodeoxycholic.acid	0.04	1.04	0.87	1.2	0.68	0.95
X1.Methylguanosine	-0.04	0.96	0.8	1.13	0.68	0.95
Acetoacetic.acid	-0.04	0.97	0.8	1.13	0.68	0.95
N6.N6.N6.Trimethyllysine	0.03	1.03	0.87	1.2	0.68	0.95
N.Acetyl.L.Glutamic.acid	-0.03	0.97	0.8	1.13	0.68	0.95
ADP	0.03	1.03	0.87	1.2	0.68	0.95
TG.44.1	-0.04	0.96	0.79	1.14	0.68	0.95
PE.P.40.4.or.PE.O.40.5	0.04	1.04	0.87	1.2	0.69	0.95
N.Actyl.D.Glycosamine	0.03	1.03	0.87	1.2	0.69	0.95
CAR.18.0	-0.03	0.97	0.81	1.13	0.69	0.95
LPC.20.3	0.03	1.03	0.87	1.2	0.69	0.95
PC.P.38.5.or.PC.O.38.6	0.03	1.03	0.87	1.2	0.7	0.95
Xanthine	0.03	1.03	0.87	1.2	0.7	0.95
LPC.22.6	0.03	1.03	0.87	1.2	0.7	0.95
Lac.Gln	-0.03	0.97	0.8	1.13	0.7	0.95
AMP	0.03	1.03	0.87	1.19	0.71	0.96
IMP	0.03	1.03	0.87	1.2	0.71	0.96
Urocanic.acid	0.03	1.03	0.86	1.2	0.72	0.96
PE.36.4	-0.03	0.97	0.8	1.14	0.72	0.96
CAR.DC6.0	0.03	1.03	0.86	1.2	0.73	0.96
Thymine.d4	-0.03	0.97	0.81	1.13	0.73	0.96
LPC.18.0	0.03	1.03	0.87	1.19	0.73	0.96
PC.P.32.1.or.PC.O.32.2..2.	0.03	1.03	0.86	1.2	0.73	0.96
ADMA	0.03	1.03	0.86	1.2	0.74	0.96
CAR.14.0	0.03	1.03	0.86	1.2	0.74	0.96
CAR.5.1	-0.03	0.97	0.8	1.14	0.74	0.96
X15.Oxo.ETE	-0.03	0.97	0.81	1.14	0.74	0.96
Adipic.acid	-0.03	0.97	0.81	1.14	0.74	0.96
Ornithine	-0.03	0.97	0.81	1.14	0.75	0.96
Urobilinogen	-0.03	0.97	0.81	1.14	0.76	0.96
Isoleucine	0.03	1.03	0.86	1.19	0.76	0.96
PC.28.0	0.03	1.03	0.86	1.19	0.76	0.96
C18.1.Ile	-0.03	0.97	0.8	1.15	0.77	0.96
C22.Phe	0.02	1.02	0.86	1.19	0.77	0.96
PE.P.40.6.or.PE.O.40.7	-0.03	0.98	0.81	1.14	0.77	0.96
C18.1.Asn	-0.03	0.97	0.8	1.15	0.77	0.96
Serotonin	-0.02	0.98	0.82	1.14	0.77	0.96
DDHAP.Glyceraldehyde.3.P	-0.02	0.98	0.81	1.14	0.78	0.96
LPC.20.0	-0.02	0.98	0.81	1.14	0.78	0.96
SM.40.3	0.02	1.02	0.86	1.18	0.78	0.96
N.Acetyltryptophan	0.02	1.02	0.86	1.19	0.78	0.96
Arginine	-0.02	0.98	0.81	1.14	0.79	0.96
Glutamine	0.02	1.02	0.86	1.19	0.79	0.96
LPC.22.4	0.02	1.02	0.85	1.19	0.79	0.96
ATP	0.02	1.02	0.86	1.18	0.79	0.96
Trigonelline	0.02	1.02	0.86	1.18	0.79	0.96
Creatine	0.02	1.02	0.86	1.19	0.8	0.96
LPC.P.16.0.or.LPC.O.16.1	0.02	1.02	0.86	1.18	0.8	0.96
LPE.16.1	-0.02	0.98	0.8	1.15	0.8	0.96
UDP.glucose....galactose	0.02	1.02	0.86	1.18	0.81	0.96
CAR.4.0	0.02	1.02	0.86	1.19	0.81	0.96
CAR.8.0	-0.02	0.98	0.82	1.14	0.81	0.96
Oleoyl.Leucine	-0.02	0.98	0.82	1.14	0.81	0.96
PC.32.2	-0.02	0.98	0.82	1.14	0.82	0.96
Lysine	-0.02	0.98	0.82	1.14	0.82	0.96
Saccharopine	0.02	1.02	0.86	1.18	0.82	0.96
X14.15..EET	-0.02	0.98	0.82	1.14	0.82	0.96
X2.Hydroxyglutaric.acid	0.02	1.02	0.84	1.2	0.82	0.96
X2.Aminoadipic.acid	-0.02	0.98	0.81	1.15	0.83	0.96
SM.33.1	-0.02	0.98	0.82	1.15	0.83	0.96
LPC.17.1	0.02	1.02	0.86	1.18	0.83	0.96
CAR.16.0	0.02	1.02	0.85	1.19	0.83	0.96
PC.35.3	0.02	1.02	0.85	1.18	0.83	0.96
N1.Methyl.2.pyridone.5.carboxamide	-0.02	0.98	0.81	1.16	0.84	0.96
N.Phenylacetylglutamine	-0.02	0.98	0.81	1.16	0.84	0.96
PC.30.0	0.02	1.02	0.86	1.18	0.84	0.96
Inosine	-0.02	0.98	0.82	1.15	0.84	0.96
Indole	0.02	1.02	0.85	1.18	0.84	0.96
CAR.10.0	-0.02	0.98	0.82	1.15	0.85	0.96
X2.Deoxyuridine	0.02	1.02	0.85	1.18	0.85	0.96
PC.35.4	0.02	1.02	0.85	1.18	0.85	0.96
SM.32.1	-0.02	0.98	0.82	1.15	0.85	0.96
LPC.20.1	0.02	1.02	0.85	1.18	0.85	0.96
SM.38.2	0.02	1.02	0.85	1.18	0.86	0.96
Thymidine	0.02	1.02	0.85	1.18	0.86	0.96
Kynurenic.acid	0.02	1.02	0.84	1.19	0.86	0.96
PC.P.32.0.or.PC.O.32.1	-0.02	0.98	0.82	1.15	0.86	0.96
CAR.7.0	-0.01	0.99	0.82	1.15	0.86	0.96
Glucose.Fructose.Galactose_waterloss	-0.01	0.99	0.82	1.15	0.87	0.96
LPC.20.4	0.01	1.01	0.85	1.18	0.87	0.96
Sucrose	-0.01	0.99	0.82	1.15	0.88	0.96
N6.Acetyllysine	0.01	1.01	0.85	1.17	0.88	0.96
Anthranilic.acid	0.01	1.01	0.84	1.19	0.88	0.96
SM.35.1	-0.01	0.99	0.82	1.15	0.88	0.96
N.Acetyl.L.Glutamine	-0.01	0.99	0.82	1.15	0.88	0.96
X3.Indoxyl.sulfate	-0.01	0.99	0.82	1.15	0.89	0.96
Lac.Asn	0.01	1.01	0.85	1.18	0.89	0.96
TG.46.2	0.01	1.01	0.84	1.19	0.89	0.96
SM.41.3	0.01	1.01	0.85	1.17	0.9	0.96
SM.36.2	0.01	1.01	0.85	1.18	0.9	0.96
Choline	0.01	1.01	0.85	1.17	0.9	0.96
LPC.12.0	-0.01	0.99	0.82	1.16	0.9	0.96
LPC.17.0	-0.01	0.99	0.83	1.15	0.9	0.96
LPE.16.0	-0.01	0.99	0.83	1.15	0.91	0.96
DG.34.3	-0.01	0.99	0.81	1.17	0.91	0.96
CAR.6.0.OH	0.01	1.01	0.85	1.17	0.92	0.97
PC.31.1	0.01	1.01	0.84	1.18	0.92	0.97
Taurine	-0.01	0.99	0.82	1.16	0.92	0.97
X2.Hydroxybutyric.acid	-0.01	0.99	0.83	1.15	0.92	0.97
N.Oleoyl.Dopamine	-0.01	0.99	0.81	1.17	0.93	0.97
HETE	0.01	1.01	0.84	1.17	0.93	0.97
Glyceric.acid	-0.01	0.99	0.83	1.16	0.93	0.97
PC.36.5	-0.01	0.99	0.83	1.16	0.94	0.97
Histidine	0	1	0.83	1.16	0.96	0.99
X11.12..EET	0	1	0.84	1.17	0.97	0.99
Phe.d8	0	1	0.83	1.16	0.97	0.99
Hexose	0	1	0.83	1.17	0.97	0.99
Cystine	0	1	0.84	1.17	0.97	0.99
LPC.18.1	0	1	0.83	1.16	0.97	0.99
CAR.10.1	0	1	0.83	1.17	0.97	0.99
LPE.18.2	0	1	0.84	1.17	0.98	0.99
X4.Aminohippuric.acid	0	1	0.83	1.17	0.98	0.99
DMGV	0	1	0.84	1.16	0.98	0.99
Homoarginine	0	1	0.83	1.16	0.99	0.99
SM.40.2	0	1	0.84	1.16	0.99	0.99
LPC.20.2	0	1	0.84	1.16	0.99	0.99
